# Supplementary material for: A major locus confers triclabendazole resistance in Fasciola hepatica and shows dominant inheritance
Source: PLoS Pathog. 2023 Jan 26;19(1):e1011081. doi: 10.1371/journal.ppat.1011081 (PMC9904461; doi:10.1371/journal.ppat.1011081)
Supplement: S1 Table — (XLSX) [file ppat.1011081.s001.xlsx]

## Sheet: S1 Table
S1 Table. Total enumeration of parasites from each animal
Parasite identity	No. of animals	No. of parasites from each animal					Total no. of parasites
		Animal 1	Animal 2	Animal 3	Animal 4	Animal 5
Parental FhLivR1 and FhLivS1	1	92					92
Parental FhLivR1 and FhLivS1	1	24					24
F1 cross untreated animals	4	68	36	10	40		154
F1 cross treated animals	2	18	2				20
F2 recombinants Experiment 1 untreated animals	5	132	67	90	67	81	437
F2 recombinants Experiment 1 treated animals	5	36	21	51	27	30	165
F2 recombinants Experiment 2 untreated animals	5	91	37	94	90	109	421
F2 recombinants Experiment 2 treated animals	5	28	31	32	21	0	112
