# Supplementary material for: A major locus confers triclabendazole resistance in Fasciola hepatica and shows dominant inheritance
Source: PLoS Pathog. 2023 Jan 26;19(1):e1011081. doi: 10.1371/journal.ppat.1011081 (PMC9904461; doi:10.1371/journal.ppat.1011081)
Supplement: S2 Table — (XLSX) [file ppat.1011081.s002.xlsx]

## Sheet: S2 Table
S2 Table. Number of parasites used for pooled SNP genotyping
Parasite identity	No. of animals	No. of parasites from each animal*
		Animal 1	Animal 2	Animal 3	Animal 4	Animal 5
F2 recombinants Experiment 1 untreated animals	5	65	52	63	52	50
F2 recombinants Experiment 1 treated animals	5	37	19	40	26	27
F2 recombinants Experiment 2 untreated animals	5	35^		32	64	67
F2 recombinants Experiment 2 treated animals	4	27	31	33	21	0
*parasites from each animal were pooled for SNP genotyping
^parasites from these two animals were pooled due to quality of the material, however library failed QC and so this pool did not go forward for sequencing
