# Supplementary material for: A major locus confers triclabendazole resistance in Fasciola hepatica and shows dominant inheritance
Source: PLoS Pathog. 2023 Jan 26;19(1):e1011081. doi: 10.1371/journal.ppat.1011081 (PMC9904461; doi:10.1371/journal.ppat.1011081)
Supplement: S3 Table — (XLSX) [file ppat.1011081.s003.xlsx]

## Sheet: S3 Table
S3 Table. Number of parasites used for LGC genotyping
Parasite identity	No. of animals	No. of parasites from each animal					Total no. of parasites
		Animal 1	Animal 2	Animal 3	Animal 4	Animal 5
Parental FhLivR1	1	10					10
Parental FhLivS1		10					10
F1 cross untreated animals	4	10	10	9	10		39
F1 cross treated animals	2	5	1				6
F2 recombinants Experiment 1 untreated animals	5	96	56	83	60	68	363
F2 recombinants Experiment 1 treated animals	5	35	17	43	16	26	137
F2 recombinants Experiment 2 untreated animals	5	1	2	19	50	50	122
F2 recombinants Experiment 2 treated animals	5	26	32	33	21	0	112
