# Supplementary material for: A major locus confers triclabendazole resistance in Fasciola hepatica and shows dominant inheritance
Source: PLoS Pathog. 2023 Jan 26;19(1):e1011081. doi: 10.1371/journal.ppat.1011081 (PMC9904461; doi:10.1371/journal.ppat.1011081)
Supplement: S4 Table — (XLSX) [file ppat.1011081.s004.xlsx]

## Sheet: S4 Table
S4 Table. SNPs selected for LGC genotyping
Scaffolds under selection					Neutral scaffolds
Scaffold Number (total length)	SNP ID code*	SNP Position	Genotype in FhLivR1	Genotype in FhLivS1	Scaffold Number (total length)	SNP ID code*	SNP Position	Genotype in FhLivR1	Genotype in FhLivS1
13 (7591173 bp)	13_1	284360	T/T	T/C	598 (7235833 bp)	598_1	65041	A/C	A/A
	13_2	1342546	G/A	G/G		598_2	3917042	T/C	T/T
	13_3	2011149	C/T	C/C		598_3	5706674	T/T	G/G
	13_4	3562427	C/C	T/C	487 (4032208 bp)	487_1	1193951	G/G	G/T
	13_5	3986977	A/A	G/G		487_2	2662805	A/G	A/A
	13_6	5098632	G/G	C/C		487_3	3362347	C/T	C/C
	13_7	6573533	T/T	T/C	342 (3846598 bp)	342_1	1208613	G/A	G/G
	13_8	7331064	C/C	C/G		342_2	2444654	A/G	A/A
157 (4023384 bp)	157_1	366914	C/T	C/C		342_3	2925873	T/T	T/C
	157_2	680139	C/C	C/T	1823 (881690 bp)	1823_1	264481	A/A	A/C
	157_3	1203064	A/A	G/A		1823_2	845514	C/C	A/C
	157_4	1965305	T/C	T/T	896 (952478 bp)	896_1	350082	G/G	A/A
	157_5	2137840	G/A	G/G		896_2	653368	C/T	C/C
	157_6	2927991	T/T	G/T	917 (2899722 bp)	917_1	350568	T/T	C/T
	157_7	3098860	C/C	T/T		917_2	1706002	A/C	A/A
	157_8	3594750	C/C	T/C		917_3	2867726	G/G	G/C
166 (3680061 bp)	166_1	112814	A/G	A/A
	166_2	680410	G/T	G/G
	166_3	1059559	A/G	A/A	* grey shading indicates assay unsuccessful; orange shading indicates monomorphic results and locus excluded from subsequent analysis
	166_4	1825560	A/A	G/A
	166_5	2281401	C/A	C/C
	166_6	2720317	A/A	A/G
	166_7	3111753	C/C	C/G
	166_8	3546049	G/G	G/C
1853 (874934 bp)	1853_1	24799	A/A	G/A
	1853_2	196323	C/C	C/T
	1853_3	298906	T/T	C/T
	1853_4	391889	T/T	C/C
	1853_5	469176	T/G	T/T
	1853_6	622587	G/G	A/G
	1853_7	762043	A/A	A/C
	1853_8	795013	G/T	G/G
2049 (967921 bp)	2049_1	10684	A/A	A/G
	2049_2	193401	A/A	A/G
	2049_3	325794	C/T	C/C
	2049_4	364909	A/G	A/A
	2049_5	483636	A/G	A/A
	2049_6	699948	G/A	G/G
	2049_7	835443	A/A	G/A
	2049_8	923723	C/C	C/A
324 (2879379 bp)	324_1	206507	A/G	A/A
	324_2	439521	C/T	C/C
	324_3	1027614	C/A	C/C
	324_4	1165630	A/T	A/A
	324_5	1640261	A/G	A/A
	324_6	2056047	A/G	A/A
	324_7	2383819	C/T	C/C
	324_8	2578808	A/A	A/G
* grey shading indicates assay unsuccessful; orange shading indicates monomorphic results and locus excluded from subsequent analysis
