# Supplementary material for: A major locus confers triclabendazole resistance in Fasciola hepatica and shows dominant inheritance
Source: PLoS Pathog. 2023 Jan 26;19(1):e1011081. doi: 10.1371/journal.ppat.1011081 (PMC9904461; doi:10.1371/journal.ppat.1011081)
Supplement: S5 Table — Recombinants have been coded to match the colours of the four parental haplotypes and minimise recombination events. (XLSX) [file ppat.1011081.s005.xlsx]

## Sheet: S5 Table
S5 Table. Haplotypes inferred using PHASE 2.1.1 software for scaffolds under selection
Recombinants have been coded to match the colours of the four parental haplotypes and minimise recombination events
Haplotype ID	1853_8	1853_7	1853_6	1853_5	1853_4	1853_3	1853_2	1853_1	157_1	157_2	157_3	157_6	157_7	157_8	2049_8	2049_7	2049_6	2049_5	2049_4	2049_3	2049_2	2049_1	166_1	166_2	166_4	166_5	166_6	166_7	166_8	324_8	324_7	324_6	324_5	324_3	324_2	324_1	13_1	13_2	13_3	13_5	13_6	13_8
FhLivR1.Hap1	G	A	G	G	T	T	C	A	C	C	A	T	C	C	C	A	G	A	A	C	A	A	A	G	A	A	A	C	G	A	T	A	G	A	C	G	T	A	C	G	C	C
FhLivR1.Hap2	T	A	G	T	T	T	C	A	T	C	A	T	C	C	C	A	A	G	G	T	A	A	G	T	A	C	A	C	G	A	C	G	A	C	T	A	T	G	T	G	C	C
FhLivS1.Hap1	G	A	A	T	C	T	T	G	C	T	G	T	T	C	A	G	G	A	A	C	G	G	A	G	A	C	A	C	G	G	C	A	A	C	C	A	C	G	C	G	C	G
FhLivS1.Hap2	G	C	G	T	C	C	C	A	C	C	A	G	T	T	C	A	G	A	A	C	A	A	A	G	G	C	G	G	C	A	C	A	A	C	C	A	T	G	C	G	C	C
Rec 1*	T	A	G	T	T	T	C	A	T	C	A	T	C	C	C	A	G	A	A	C	A	A	A	G	A	A	A	C	G	A	T	A	G	A	C	G	T	A	C	G	C	C
Rec 2*	T	A	G	T	T	T	C	A	T	C	A	T	C	C	C	A	G	A	A	C	A	A	A	G	G	C	G	G	C	A	C	A	A	C	C	A	T	G	C	G	C	C
Rec 3*	T	A	G	T	T	T	C	A	T	C	A	T	C	C	A	G	G	A	A	C	G	G	A	G	A	C	A	C	G	G	C	A	A	C	C	A	C	G	C	G	C	G
Rec 4*	T	A	G	T	T	T	C	A	T	C	A	G	T	T	C	A	G	A	A	C	A	A	A	G	G	C	G	G	C	A	C	A	A	C	C	A	T	G	C	G	C	C
Rec 5*	T	A	G	T	T	T	C	A	T	C	A	G	T	T	C	A	G	A	A	C	A	A	A	G	G	C	G	G	C	A	C	A	A	C	C	A	C	G	C	G	C	G
Rec 6	T	A	G	T	C	C	C	A	C	C	A	G	T	T	C	A	G	A	A	C	A	A	A	G	G	C	G	G	C	A	C	A	A	C	C	A	T	G	C	G	C	C
Rec 7*	G	C	G	T	C	C	C	A	T	C	A	T	C	C	C	A	A	G	G	T	A	A	G	T	A	C	A	C	G	A	C	G	A	C	T	A	T	G	T	G	C	C
Rec 8	G	C	G	T	C	C	C	A	C	C	A	T	C	C	C	A	A	G	G	T	A	A	G	T	A	C	A	G	C	A	C	A	A	C	C	A	T	G	C	G	C	C
Rec 9	G	C	G	T	C	C	C	A	C	C	A	T	C	C	C	A	A	G	G	T	A	A	G	T	A	C	A	C	G	A	C	G	A	C	T	A	T	G	T	G	C	C
Rec 10	G	C	G	T	C	C	C	A	C	C	A	T	C	C	C	A	G	A	A	C	A	A	A	G	A	A	A	C	G	A	C	G	A	C	T	A	T	G	T	G	C	C
Rec 11	G	C	G	T	C	C	C	A	C	C	A	G	T	C	C	A	A	G	G	T	A	A	G	T	A	C	A	C	G	A	C	G	A	C	T	A	T	G	T	G	C	C
Rec 12	G	C	G	T	C	C	C	A	C	C	A	G	T	T	C	A	G	A	A	C	A	A	A	G	A	A	A	C	G	A	T	A	G	A	C	G	T	A	C	G	C	C
Rec 13	G	C	G	T	C	C	C	A	C	C	A	G	T	T	C	A	G	A	A	C	A	A	A	G	G	C	G	G	C	A	C	G	A	C	C	A	T	G	T	G	C	C
Rec 14	G	C	G	T	C	C	C	A	C	C	A	G	T	T	C	A	G	A	A	C	A	A	A	G	G	C	G	G	C	A	C	A	A	C	C	A	T	G	T	G	C	C
Rec 15	G	C	G	T	C	C	C	A	C	C	A	G	T	T	C	A	G	A	A	C	A	A	A	G	G	C	G	G	C	A	C	A	A	C	C	A	T	A	C	G	C	C
Rec 16	G	C	G	T	C	C	C	A	C	C	A	G	T	T	C	A	G	A	A	C	A	A	A	G	G	C	G	G	C	A	C	A	A	C	C	A	C	G	C	G	C	C
Rec 17	G	C	G	T	C	C	C	A	C	C	A	G	T	T	C	A	G	A	A	C	A	A	A	G	G	C	G	G	C	A	C	A	A	C	C	A	C	G	C	G	C	G
Rec 18	G	C	G	T	C	C	C	A	C	C	A	G	T	T	C	A	G	A	A	C	A	A	A	G	G	C	G	G	C	A	T	A	G	A	C	G	T	A	C	G	C	C
Rec 19	G	C	G	T	C	C	C	A	C	C	A	G	T	T	C	A	G	A	A	C	A	A	A	G	G	C	G	G	C	G	C	A	A	C	C	A	C	G	C	G	C	G
Rec 20	G	C	G	T	C	C	C	A	C	C	A	G	T	T	C	A	G	A	A	C	A	A	A	G	G	C	G	C	G	A	C	G	A	C	T	A	T	G	T	G	C	C
Rec 21	G	C	G	T	C	C	C	A	C	T	G	T	T	C	A	G	G	A	A	C	G	G	A	G	A	C	A	C	G	G	T	A	G	C	C	A	C	A	C	G	C	G
Rec 22	G	A	G	G	T	T	C	A	C	C	A	T	C	C	C	A	A	G	G	T	A	A	G	T	A	C	A	C	G	A	C	G	A	C	T	A	T	G	T	G	C	C
Rec 23	G	A	G	G	T	T	C	A	C	C	A	T	C	C	C	A	G	A	A	C	A	A	A	G	A	A	A	C	G	A	C	G	A	C	T	A	T	G	T	G	C	C
Rec 24	G	A	G	G	T	T	C	A	C	C	A	T	C	C	C	A	G	A	A	C	A	A	A	G	A	A	A	C	G	A	C	A	A	C	C	A	T	G	C	G	C	C
Rec 25	G	A	G	G	T	T	C	A	C	C	A	T	C	C	C	A	G	A	A	C	A	A	A	G	A	A	A	C	G	A	T	A	G	A	C	G	T	A	C	G	C	G
Rec 26	G	A	G	G	T	T	C	A	C	C	A	T	C	C	C	A	G	A	A	C	A	A	A	G	A	A	A	C	G	G	C	A	A	A	C	G	C	G	C	G	C	G
Rec 27	G	A	G	G	T	T	C	A	C	C	A	T	C	C	C	A	G	A	A	C	A	A	A	G	G	C	G	G	C	A	C	A	A	C	C	A	T	G	C	G	C	C
Rec 28	G	A	A	T	T	T	C	A	C	C	A	T	C	C	C	A	G	A	A	T	A	A	A	G	A	C	G	C	G	G	C	A	G	A	C	A	T	A	T	G	C	G
Rec 29	G	A	A	T	C	T	T	G	C	T	A	G	T	T	C	A	G	A	A	C	A	A	A	G	G	C	G	G	C	A	C	A	A	C	C	A	T	G	C	G	C	C
Rec 30	G	A	A	T	C	T	T	G	C	T	G	T	T	C	C	A	G	A	A	C	A	A	A	G	A	A	A	C	G	A	T	A	G	A	C	G	T	A	C	G	C	C
Rec 31	G	A	A	T	C	T	T	G	C	T	G	T	T	C	A	A	G	A	A	C	G	G	A	G	A	C	A	C	G	G	C	A	A	C	C	A	C	G	C	G	C	G
Rec 32	G	A	A	T	C	T	T	G	C	T	G	T	T	C	A	G	G	A	A	C	G	G	A	G	A	C	A	C	G	A	C	G	A	C	T	A	T	G	T	G	C	C
Rec 33	G	A	A	T	C	T	T	G	C	T	G	T	T	C	A	G	G	A	A	C	G	G	A	G	A	C	A	C	G	A	T	A	G	A	C	G	T	A	C	G	C	C
Rec 34	G	A	A	T	C	T	T	G	C	T	G	T	T	C	A	G	G	A	A	C	G	G	A	G	A	C	A	C	G	G	C	A	A	C	C	A	T	A	C	G	C	C
Rec 35	G	A	A	T	C	T	T	G	C	T	G	T	T	C	A	G	G	A	A	C	G	G	A	G	A	C	A	C	G	G	C	A	A	C	C	A	C	G	C	G	C	C
Note: two colours have been used to demonstrate when the recombination event between two haplotypes could occur in a number of places; white cell and red font indicate multiple potential haplotype options
* resistant recombinant haplotypes that were identified in surviving F2 parasites
