# Supplementary material for: A major locus confers triclabendazole resistance in Fasciola hepatica and shows dominant inheritance
Source: PLoS Pathog. 2023 Jan 26;19(1):e1011081. doi: 10.1371/journal.ppat.1011081 (PMC9904461; doi:10.1371/journal.ppat.1011081)
Supplement: S6 Table — (XLSX) [file ppat.1011081.s006.xlsx]

## Sheet: S6 Table
S6 Table. Haplotypes inferred using PHASE 2.1.1 software for neutral scaffolds
Haplotype ID	598_1	598_2	598_3	487_1	487_2	487_3	342_1	342_2	342_3	1823_1	896_1	917_2	917_3
FhLivR1.Hap1	A	C	T	G	G	C	G	A	T	A	G	C	C
FhLivR1.Hap2	C	T	T	G	A	T	A	G	T	A	G	A	C
FhLivS1.Hap1	A	T	G	G	A	C	G	A	T	A	A	A	C
FhLivS1.Hap2	A	T	G	T	A	C	G	A	C	C	A	A	C
Rec36	C	T	T	G	A	T	G	A	C	A	A	A	C
Rec37	C	T	G	G	A	T	A	G	C	A	A	C	C
Rec38	C	T	G	G	A	T	A	G	T	A	G	C	C
Rec39	C	T	G	G	A	T	A	G	T	A	G	A	C
Rec40	C	T	G	G	A	T	A	G	T	C	A	A	C
Rec41	C	T	G	G	A	T	G	A	C	C	A	A	C
Rec42	C	T	G	G	A	T	G	A	C	C	G	A	C
Rec43	C	T	G	G	A	C	A	G	T	C	A	A	C
Rec44	C	T	G	G	A	C	A	G	T	C	G	A	C
Rec45	C	T	G	G	A	C	G	A	T	C	A	C	C
Rec46	C	T	G	G	G	C	A	A	C	C	G	C	C
Rec47	C	T	G	G	G	C	G	A	C	A	G	A	C
Rec48	C	C	T	T	A	T	G	A	C	C	G	A	C
Rec49	C	C	T	G	A	T	A	G	T	A	G	A	C
Rec50	C	C	T	G	A	T	A	G	T	C	A	A	C
Rec51	C	C	T	G	A	T	G	G	T	C	G	A	C
Rec52	C	C	T	G	A	T	G	A	C	A	G	A	C
Rec53	C	C	T	G	A	T	G	A	C	C	G	A	C
Rec54	C	C	T	G	A	T	G	A	T	C	G	A	C
Rec55	C	C	T	G	G	C	G	A	T	A	G	C	C
Rec56	A	T	T	T	A	C	A	G	C	C	A	A	C
Rec57	A	T	T	T	A	C	A	G	T	A	A	C	C
Rec58	A	T	T	T	A	C	G	A	C	C	A	A	C
Rec59	A	T	T	T	A	C	G	A	T	A	A	A	C
Rec60	A	T	T	T	A	C	G	A	T	C	G	A	C
Rec61	A	T	T	G	A	T	A	G	C	A	G	A	C
Rec62	A	T	T	G	A	T	A	G	T	A	A	A	C
Rec63	A	T	T	G	A	T	A	G	T	C	G	C	C
Rec64	A	T	T	G	A	T	G	A	C	C	G	A	C
Rec65	A	T	T	G	A	T	G	A	T	A	A	A	C
Rec66	A	T	T	G	A	T	G	A	T	C	A	A	C
Rec67	A	T	T	G	A	C	A	G	T	A	A	C	C
Rec68	A	T	T	G	A	C	A	G	T	A	G	C	C
Rec69	A	T	T	G	A	C	A	G	T	A	G	A	C
Rec70	A	T	T	G	A	C	G	A	C	C	G	A	C
Rec71	A	T	T	G	A	C	G	A	T	A	A	A	C
Rec72	A	T	T	G	A	C	G	A	T	C	A	C	C
Rec73	A	T	T	G	A	C	G	A	T	C	G	A	C
Rec74	A	T	T	G	G	T	A	G	T	A	A	C	C
Rec75	A	T	T	G	G	C	A	G	C	A	A	C	C
Rec76	A	T	T	G	G	C	A	G	C	A	A	A	C
Rec77	A	T	T	G	G	C	A	G	T	A	A	C	C
Rec78	A	T	T	G	G	C	A	G	T	C	G	C	C
Rec79	A	T	T	G	G	C	A	G	T	C	G	A	C
Rec80	A	T	T	G	G	C	G	G	T	A	G	C	C
Rec81	A	T	T	G	G	C	G	A	T	A	G	C	C
Rec82	A	T	G	T	A	T	G	A	C	A	A	A	C
Rec83	A	T	G	T	A	T	G	A	C	A	G	A	C
Rec84	A	T	G	T	A	C	A	G	C	C	A	A	C
Rec85	A	T	G	T	A	C	A	G	T	A	A	C	C
Rec86	A	T	G	T	A	C	A	G	T	A	A	A	C
Rec87	A	T	G	T	A	C	A	G	T	C	A	A	C
Rec88	A	T	G	T	A	C	A	G	T	C	G	C	C
Rec89	A	T	G	T	A	C	A	A	C	A	G	A	C
Rec90	A	T	G	T	A	C	G	A	T	A	A	A	C
Rec91	A	T	G	T	A	C	G	A	T	A	G	C	C
Rec92	A	T	G	G	A	T	A	G	T	A	A	A	C
Rec93	A	T	G	G	A	T	A	G	T	A	G	C	C
Rec94	A	T	G	G	A	T	A	G	T	C	G	C	C
Rec95	A	T	G	G	A	T	G	A	C	C	A	C	C
Rec96	A	T	G	G	A	T	G	A	C	C	G	A	C
Rec97	A	T	G	G	A	T	G	A	T	A	G	A	C
Rec98	A	T	G	G	A	T	G	A	T	C	G	A	C
Rec99	A	T	G	G	A	C	A	G	T	A	A	A	C
Rec100	A	T	G	G	A	C	A	G	T	A	G	C	C
Rec101	A	T	G	G	A	C	A	G	T	C	A	A	C
Rec102	A	T	G	G	A	C	A	G	T	C	G	C	C
Rec103	A	T	G	G	A	C	A	G	T	C	G	A	C
Rec104	A	T	G	G	A	C	G	A	C	A	A	C	C
Rec105	A	T	G	G	A	C	G	A	C	C	G	A	C
Rec106	A	T	G	G	A	C	G	A	T	A	A	C	C
Rec107	A	T	G	G	A	C	G	A	T	C	A	C	C
Rec108	A	T	G	G	A	C	G	A	T	C	G	A	C
Rec109	A	T	G	G	G	T	G	A	T	C	A	A	C
Rec110	A	T	G	G	G	C	A	G	T	A	A	C	C
Rec111	A	T	G	G	G	C	A	G	T	A	G	A	C
Rec112	A	T	G	G	G	C	A	G	T	C	G	A	C
Rec113	A	T	G	G	G	C	G	A	C	A	G	A	C
Rec114	A	T	G	G	G	C	G	A	C	C	G	C	C
Rec115	A	T	G	G	G	C	G	A	T	A	A	A	C
Rec116	A	C	T	T	A	C	A	G	T	A	A	C	C
Rec117	A	C	T	T	A	C	A	G	T	A	G	A	C
Rec118	A	C	T	T	A	C	A	G	T	C	A	A	C
Rec119	A	C	T	T	A	C	G	A	T	A	A	C	C
Rec120	A	C	T	T	A	C	G	A	T	A	A	A	C
Rec121	A	C	T	T	A	C	G	A	T	A	G	A	C
Rec122	A	C	T	T	A	C	G	A	T	C	A	A	C
Rec123	A	C	T	G	A	T	G	A	T	A	A	A	C
Rec124	A	C	T	G	A	T	G	A	T	A	G	A	C
Rec125	A	C	T	G	A	C	A	G	T	A	G	A	C
Rec126	A	C	T	G	G	C	A	G	C	A	A	A	C
Rec127	A	C	T	G	G	C	A	G	T	A	G	A	C
Rec128	A	C	T	G	G	C	A	G	T	C	G	C	C
Rec129	A	C	T	G	G	C	G	A	T	C	A	C	C
