# Supplementary material for: A major locus confers triclabendazole resistance in Fasciola hepatica and shows dominant inheritance
Source: PLoS Pathog. 2023 Jan 26;19(1):e1011081. doi: 10.1371/journal.ppat.1011081 (PMC9904461; doi:10.1371/journal.ppat.1011081)
Supplement: S7 Table — The number of moving windows that appear in the top 1% quantile in both of the two replicate experiments and in the field data are shown for each gene. (XLSX) [file ppat.1011081.s007.xlsx]

## Sheet: S7 Table
S7 Table. Annotation of previously identified candidate genes. The number of moving windows that appear in the top 1% quantile in both of the two replicate experiments and in the field data are shown for each gene
Gene id	NCBI Accession	Description	No. of moving windows that appear in the top 1% quantile: Experimental data	Total no. of moving windows: Experimental data	No. of moving windows that appear in the top 1% quantile: Field data	Total no. of moving windows: Field data
maker-scaffold10x_592_pilon-snap-gene-0.21	AM933580	Alpha-1 tubulin	0	2	0	68
maker-scaffold10x_313_pilon-snap-gene-0.79	AM933581	Alpha-2 tubuin	0	224	0	487
maker-scaffold10x_313_pilon-snap-gene-0.98	AM933582	Alpha-3 tubulin	0	224	0	487
maker-scaffold10x_313_pilon-snap-gene-0.80	AM933582	Alpha-3 tubulin	0	224	0	487
maker-scaffold10x_13_pilon-snap-gene-2.125	AM933583	Alpha-4 tubulin	17	524	0	974
maker-scaffold10x_45_pilon-snap-gene-0.45	AM933584	Alpha-5 tubulin	0	130	0	119
maker-scaffold10x_1074_pilon-snap-gene-0.107	AM933585	Beta-1 tubulin	0	122	0	283
augustus_masked-scaffold10x_598_pilon-processed-gene-1.201	AM933586	Beta-2 tubulin	0	433	0	851
maker-scaffold10x_1335_pilon-snap-gene-0.67	AM933587	Beta-3 tubulin	0	142	0	216
maker-scaffold10x_1335_pilon-snap-gene-0.70	AM933587	Beta-3 tubulin	0	142	0	216
maker-scaffold10x_2005_pilon-augustus-gene-0.57	AM933588	Beta-4 tubulin	0	57	0	73
maker-scaffold10x_1068_pilon-snap-gene-0.44	AM933589	Beta-5 tubulin	0	151	6	284
maker-scaffold10x_1068_pilon-snap-gene-0.36	AM933589	Beta-5 tubulin	0	151	6	284
maker-scaffold10x_938_pilon-snap-gene-0.55	AM933590	Beta-6 tubulin	0	212	0	323
maker-scaffold10x_1_pilon-snap-gene-0.157	NA	ABC transporter	0	221	0	364
maker-scaffold10x_1211_pilon-augustus-gene-0.53	NA	ABC transporter	0	6	28	39
maker-scaffold10x_149_pilon-snap-gene-0.91	NA	ABC transporter	0	259	8	395
maker-scaffold10x_157_pilon-snap-gene-0.179	NA	ABC transporter	146	326	206	615
maker-scaffold10x_173_pilon-snap-gene-0.13	NA	ABC transporter	0	66	3	258
maker-scaffold10x_1995_pilon-augustus-gene-0.59	NA	ABC transporter	0	40	0	84
maker-scaffold10x_2049_pilon-snap-gene-0.19	NA	ABC transporter	18	69	0	100
maker-scaffold10x_380_pilon-snap-gene-0.4	NA	ABC transporter	0	1	0	75
maker-scaffold10x_383_pilon-snap-gene-1.6	NA	ABC transporter	0	364	9	758
maker-scaffold10x_52_pilon-snap-gene-0.38	NA	ABC transporter	0	166	0	351
maker-scaffold10x_59_pilon-augustus-gene-0.5	NA	ABC transporter	0	1	0	7
maker-scaffold10x_598_pilon-snap-gene-1.129	NA	ABC transporter	0	433	0	851
maker-scaffold10x_604_pilon-snap-gene-0.72	NA	ABC transporter	0	191	0	318
maker-scaffold10x_742_pilon-snap-gene-0.74	NA	ABC transporter	0	265	31	487
maker-scaffold10x_794_pilon-augustus-gene-0.66	NA	ABC transporter	0	172	0	344
maker-scaffold10x_81_pilon-augustus-gene-0.103	NA	ABC transporter	0	248	16	507
maker-scaffold10x_83_pilon-snap-gene-0.200	NA	ABC transporter	0	317	0	591
maker-scaffold10x_845_pilon-snap-gene-0.3	NA	ABC transporter	0	25	0	120
maker-scaffold10x_845_pilon-snap-gene-0.5	NA	ABC transporter	0	25	0	120
maker-scaffold10x_90_pilon-snap-gene-0.86	NA	ABC transporter	0	110	0	183
maker-scaffold10x_943_pilon-snap-gene-0.26	NA	ABC transporter	0	53	0	87
maker-scaffold10x_95_pilon-snap-gene-0.27	NA	ABC transporter	0	66	0	179
maker-scaffold10x_964_pilon-snap-gene-0.22	NA	ABC transporter	0	110	0	162
snap_masked-scaffold10x_317_pilon-processed-gene-0.40	NA	ABC transporter	0	74	3	123
snap_masked-scaffold10x_317_pilon-processed-gene-0.41	NA	ABC transporter	0	74	3	123
maker-scaffold10x_135_pilon-augustus-gene-0.44	THD26616	Cytochrome p450	0	17	0	114
maker-scaffold10x_135_pilon-augustus-gene-0.43	THD26616	Cytochrome p450	0	17	0	114
maker-scaffold10x_1257_pilon-snap-gene-0.67	THD20925	Cytochrome p450 (putative)	0	92	0	140
maker-scaffold10x_331_pilon-snap-gene-0.57	M95291; Q7M4G0; THD25752	Fatty acid binding protein	0	79	0	283
maker-scaffold10x_331_pilon-snap-gene-0.56	Q7M4G1; THD25753	Fatty acid binding protein	0	79	0	283
maker-scaffold10x_2403_pilon-snap-gene-0.11	AJ250098; CAB65015; Q9U1G6; THD20935; THD25754	Fatty acid binding protein	0	33	0	63
maker-scaffold10x_284_pilon-snap-gene-0.104	AJO53791; KJ713300	Fatty acid binding protein	0	158	6	366
maker-scaffold10x_157_pilon-snap-gene-0.187	AJO53793; KJ713302; THD26047	Fatty acid binding protein	146	326	206	615
maker-scaffold10x_2403_pilon-snap-gene-0.20	AJO53795; KJ713304	Fatty acid binding protein	0	33	0	63
maker-scaffold10x_2403_pilon-snap-gene-0.19	AJO53797; KJ713306	Fatty acid binding protein	0	33	0	63
maker-scaffold10x_80_pilon-snap-gene-0.169	MT613329; QRG35071; THD26413	Glutathione S-transferase (mu class)	0	300	0	556
maker-scaffold10x_490_pilon-snap-gene-0.5	1905266C; 1FHE_A; AAA29140; M77681; P31670	Glutathione S-transferase (mu class)	0	1	0	11
maker-scaffold10x_490_pilon-snap-gene-0.8	1905266A; 2WRT_A; 2WRT_B; 2WRT_C; 2WRT_D; 2WRT_E; 2WRT_F; 2WRT_G; 2WRT_H; 2WRT_I; 2WRT_J; 2WRT_K; 2WRT_L; AAA29141.1; AAB28746.1; ACF59730.1; ADP09370.1; AHC02706.1; AHC02707.1; AHC02708.1; AHC02709.1; EU853672.1; HM584608.1; KF680281.1; KF680282.1; KF680283.1; KF680284.1; M77682.1; M93434.1; THD20185.1	Glutathione S-transferase (mu class)	0	1	0	11
maker-scaffold10x_1184_pilon-snap-gene-0.31	1905266B; AAA29139; M77680; P31671; P30112; THD20590	Glutathione S-transferase (mu class)	0	62	0	95
maker-scaffold10x_2285_pilon-snap-gene-0.12	1905266D; 2FHE_A; 2FHE_B; M77679; P56598; THD21358	Glutathione S-transferase (mu class)	0	1	0	29
maker-scaffold10x_2285_pilon-snap-gene-0.13	THD18760; THD20842	Glutathione S-transferase (mu class)	0	1	0	29
maker-scaffold10x_1043_pilon-snap-gene-0.18	2WDU_A; 2WDU_B; 2WB9_A; 2WB9_B; ABI79450; DQ974116	Glutathione S-transferase (sigma class)	0	24	0	56
maker-scaffold10x_338_pilon-snap-gene-0.71	AFX9810; JX157880; THD27507	Glutathione S-transferase (omega class)	0	167	0	452
maker-scaffold10x_938_pilon-snap-gene-0.52	MH230107; QAT98060	Glutathione S-transferase (omega class)	0	212	0	323
maker-scaffold10x_284_pilon-snap-gene-0.93	THD22549	Glutathione S-transferase	0	158	6	366
maker-scaffold10x_678_pilon-snap-gene-0.8	THD26224	Microsomal glutathione transferase	0	99	0	257
maker-scaffold10x_439_pilon-augustus-gene-0.21	ACI04165; FJ168037; P91883; THD25297	Thioredoxin peroxidase	0	1	0	31
maker-scaffold10x_534_pilon-snap-gene-0.45-mRNA-1	THD26015	Thioredoxin dependent peroxide reductase	0	154	12	236
maker-scaffold10x_859_pilon-snap-gene-0.41	NA	Thioredoxin peroxidase (putative)	0	56	0	100
*shaded indicates scaffold under selection in both experimental and field data
