# Supplementary material for: A major locus confers triclabendazole resistance in Fasciola hepatica and shows dominant inheritance
Source: PLoS Pathog. 2023 Jan 26;19(1):e1011081. doi: 10.1371/journal.ppat.1011081 (PMC9904461; doi:10.1371/journal.ppat.1011081)
Supplement: S9 Table — (XLSX) [file ppat.1011081.s009.xlsx]

## Sheet: S9 Table
S9a Table. Non-synonymous SNPs identified within genes 3 to 10 (Table 4) that segregate in experimental crosses
Gene no.	Gene id	Position	Reference allele*	Alternate allele**	Amino acid change
5	maker-scaffold10x_157_pilon-snap-gene-0.179	293057	A	G	T830A
5	maker-scaffold10x_157_pilon-snap-gene-0.179	293123	A	G	S852G
7	maker-scaffold10x_157_pilon-snap-gene-0.197	366914	C	T	C167Y
* the reference allele is the putative susceptible allele from the TCBZ susceptible genome reference
** the alternate allele is the nucleotide in the corresponding position to the reference allele and segregates in experimental crosses. As such it is designated as a putative resistance allele.
S9b Table. Non-synonymous SNPs present within genes 3 to 10 (Table 4) in post-treatment (resistant) eggs from Field Isolate 1
Gene no.	Gene id	Position	Reference allele	Alternate allele	Amino acid change
4	maker-scaffold10x_157_pilon-snap-gene-0.196	146319	A	T	N133K
5	maker-scaffold10x_157_pilon-snap-gene-0.179	244487	A	G	T43A
5	maker-scaffold10x_157_pilon-snap-gene-0.179	255012	G	C	V137I
5	maker-scaffold10x_157_pilon-snap-gene-0.179	272854	T	G	D480E
5	maker-scaffold10x_157_pilon-snap-gene-0.179	272880	T	A	L489H
5	maker-scaffold10x_157_pilon-snap-gene-0.179	277065	G	T	G521C
5	maker-scaffold10x_157_pilon-snap-gene-0.179	289443	G	A	C727Y
5	maker-scaffold10x_157_pilon-snap-gene-0.179	289457	A	G	N732D
5	maker-scaffold10x_157_pilon-snap-gene-0.179	293057	A	G	T830A
5	maker-scaffold10x_157_pilon-snap-gene-0.179	293123	A	G	S852G
6	maker-scaffold10x_157_pilon-snap-gene-0.180	364605	A	G	E129G
6	maker-scaffold10x_157_pilon-snap-gene-0.180	364623	C	T	A135V
6	maker-scaffold10x_157_pilon-snap-gene-0.180	364679	C	A	L154I
6	maker-scaffold10x_157_pilon-snap-gene-0.180	364890	T	C	L224P
7	maker-scaffold10x_157_pilon-snap-gene-0.197	366914	C	T	C167Y
8	maker-scaffold10x_157_pilon-snap-gene-0.181	538759	T	C	S213P
