# Supplementary material for: A major locus confers triclabendazole resistance in Fasciola hepatica and shows dominant inheritance
Source: PLoS Pathog. 2023 Jan 26;19(1):e1011081. doi: 10.1371/journal.ppat.1011081 (PMC9904461; doi:10.1371/journal.ppat.1011081)
Supplement: S10 Table — (XLSX) [file ppat.1011081.s010.xlsx]

## Sheet: S10 Table
S10 Table. Results of moving windows analysis for experimental crosses used to generate Fig 2 and Fig 5
Scaffold	Moving Window Position*	LRT Experiment 1**	LRT Experiment 2**
scaffold10x_1000_pilon	346872	0.798488	0.830388
scaffold10x_1000_pilon	367302	0.916349	0.893072
scaffold10x_1000_pilon	375076	1.01079	1.00164
scaffold10x_1000_pilon	383030	1.06859	1.01963
scaffold10x_1000_pilon	391924	1.15428	1.00601
scaffold10x_1000_pilon	397814	1.28722	0.986661
scaffold10x_1000_pilon	407470	1.54704	1.09687
scaffold10x_1000_pilon	418573	1.72102	1.2052
scaffold10x_1000_pilon	427430	1.96365	1.24617
scaffold10x_1000_pilon	475385	1.93283	1.28855
scaffold10x_1000_pilon	792013	1.91784	1.32365
scaffold10x_1000_pilon	805434	1.57387	1.29207
scaffold10x_1001_pilon	233669	0.571466	1.53197
scaffold10x_1006_pilon	61425.5	0.624282	0.542895
scaffold10x_1006_pilon	68956.5	0.585732	0.544574
scaffold10x_1006_pilon	76892	0.579317	0.520995
scaffold10x_1006_pilon	99918.5	0.649629	0.563048
scaffold10x_1006_pilon	105741	0.61574	0.556172
scaffold10x_1006_pilon	113230	0.58865	0.532294
scaffold10x_1006_pilon	127618	0.559114	0.605093
scaffold10x_1006_pilon	134602	0.563261	0.569722
scaffold10x_1006_pilon	141650	0.582817	0.53481
scaffold10x_1006_pilon	152220	0.554353	0.558505
scaffold10x_1006_pilon	158295	0.574823	0.553934
scaffold10x_1006_pilon	166536	0.538996	0.603568
scaffold10x_1006_pilon	176510	0.469569	0.624824
scaffold10x_1006_pilon	185690	0.443856	0.602361
scaffold10x_1006_pilon	196918	0.469532	0.620866
scaffold10x_1006_pilon	203436	0.458545	0.590564
scaffold10x_1006_pilon	219206	0.497564	0.542317
scaffold10x_1006_pilon	298198	0.511028	0.530355
scaffold10x_1006_pilon	341596	0.498035	0.617135
scaffold10x_1006_pilon	347314	0.569894	0.655542
scaffold10x_1006_pilon	353112	0.561482	0.678343
scaffold10x_1006_pilon	377260	0.576837	0.677022
scaffold10x_1006_pilon	387937	0.605113	0.684009
scaffold10x_1006_pilon	400050	0.545916	0.713685
scaffold10x_1006_pilon	413154	0.554741	0.762276
scaffold10x_1006_pilon	459003	0.560649	0.801658
scaffold10x_1006_pilon	513372	0.545916	0.843231
scaffold10x_1006_pilon	597246	0.550103	0.839306
scaffold10x_1006_pilon	666870	0.600098	0.786642
scaffold10x_1006_pilon	678032	0.627272	0.757805
scaffold10x_1006_pilon	687512	0.631757	0.679107
scaffold10x_1006_pilon	720910	0.656204	0.646832
scaffold10x_1006_pilon	729940	0.648453	0.605408
scaffold10x_1006_pilon	739954	0.695652	0.576175
scaffold10x_1006_pilon	747684	0.695652	0.544668
scaffold10x_1006_pilon	801330	0.699336	0.543449
scaffold10x_1006_pilon	850273	0.685968	0.513247
scaffold10x_1006_pilon	868058	0.68794	0.521978
scaffold10x_1006_pilon	903578	0.701472	0.538431
scaffold10x_1006_pilon	918400	0.674293	0.589229
scaffold10x_1006_pilon	929750	0.629579	0.602233
scaffold10x_1006_pilon	948067	0.646366	0.600693
scaffold10x_1006_pilon	963138	0.646366	0.630269
scaffold10x_1006_pilon	975036	0.683593	0.629342
scaffold10x_1006_pilon	984953	0.662054	0.602766
scaffold10x_1006_pilon	1.00124e+06	0.665693	0.599424
scaffold10x_1006_pilon	1010823	0.734213	0.591605
scaffold10x_1006_pilon	1.02139e+06	0.777857	0.57751
scaffold10x_1006_pilon	1030698	0.777908	0.57751
scaffold10x_1006_pilon	1042620	0.772019	0.482445
scaffold10x_1006_pilon	1.05106e+06	0.775018	0.487938
scaffold10x_1006_pilon	1057538	0.795697	0.492694
scaffold10x_1006_pilon	1.06862e+06	0.835323	0.476715
scaffold10x_1006_pilon	1.07742e+06	0.887345	0.452857
scaffold10x_1006_pilon	1107527	0.981597	0.450428
scaffold10x_1006_pilon	1115339	1.00483	0.462906
scaffold10x_1006_pilon	1124213	0.955012	0.530899
scaffold10x_1006_pilon	1139318	0.966788	0.556319
scaffold10x_1006_pilon	1.14462e+06	0.955012	0.557367
scaffold10x_1006_pilon	1.1523e+06	0.930564	0.556319
scaffold10x_1006_pilon	1159257	0.984822	0.533267
scaffold10x_1006_pilon	1.16309e+06	0.92067	0.475224
scaffold10x_1006_pilon	1.16914e+06	0.81999	0.467753
scaffold10x_1006_pilon	1.17637e+06	0.808359	0.482609
scaffold10x_1006_pilon	1206782	0.767389	0.484011
scaffold10x_1006_pilon	1213713	0.653798	0.478982
scaffold10x_1006_pilon	1.22039e+06	0.650979	0.434059
scaffold10x_1006_pilon	1239444	0.622364	0.42832
scaffold10x_1006_pilon	1.24967e+06	0.622364	0.415041
scaffold10x_1006_pilon	1255357	0.667987	0.440701
scaffold10x_1006_pilon	1261626	0.644117	0.437451
scaffold10x_1006_pilon	1.2681e+06	0.644117	0.435511
scaffold10x_1006_pilon	1.27724e+06	0.657055	0.427509
scaffold10x_1006_pilon	1.286e+06	0.576584	0.438071
scaffold10x_1006_pilon	1301712	0.563958	0.461311
scaffold10x_1006_pilon	1310737	0.595221	0.461311
scaffold10x_1006_pilon	1.31778e+06	0.606018	0.489679
scaffold10x_1006_pilon	1327003	0.576584	0.501454
scaffold10x_1006_pilon	1340224	0.533053	0.488324
scaffold10x_1006_pilon	1.35153e+06	0.52946	0.497366
scaffold10x_1006_pilon	1.36365e+06	0.534152	0.515112
scaffold10x_1006_pilon	1378497	0.510335	0.567539
scaffold10x_1006_pilon	1.38727e+06	0.550744	0.582757
scaffold10x_1006_pilon	1.39826e+06	0.62371	0.56407
scaffold10x_1006_pilon	1.41403e+06	0.582078	0.547421
scaffold10x_1006_pilon	1426639	0.579406	0.522303
scaffold10x_1006_pilon	1.43387e+06	0.559379	0.511849
scaffold10x_1006_pilon	1.44628e+06	0.588004	0.49161
scaffold10x_1006_pilon	1457601	0.604298	0.520031
scaffold10x_1006_pilon	1.474e+06	0.535916	0.521299
scaffold10x_1006_pilon	1.48801e+06	0.523605	0.548851
scaffold10x_1006_pilon	1.5052e+06	0.514721	0.561224
scaffold10x_1006_pilon	1510741	0.489498	0.568664
scaffold10x_1006_pilon	1.52359e+06	0.459817	0.561165
scaffold10x_1006_pilon	1.53478e+06	0.474839	0.565092
scaffold10x_1006_pilon	1548681	0.467755	0.559581
scaffold10x_1006_pilon	1558323	0.459817	0.572893
scaffold10x_1006_pilon	1572733	0.460984	0.613649
scaffold10x_1006_pilon	1.58531e+06	0.447464	0.581843
scaffold10x_1006_pilon	1.61363e+06	0.477788	0.581843
scaffold10x_1006_pilon	1.63708e+06	0.466017	0.574284
scaffold10x_1006_pilon	1.65274e+06	0.485308	0.571852
scaffold10x_1006_pilon	1.65978e+06	0.500749	0.576761
scaffold10x_1006_pilon	1667569	0.521994	0.623288
scaffold10x_1006_pilon	1674427	0.586215	0.631488
scaffold10x_1006_pilon	1684631	0.644107	0.622267
scaffold10x_1006_pilon	1.69461e+06	0.625317	0.605323
scaffold10x_1006_pilon	1702319	0.601447	0.591206
scaffold10x_1006_pilon	1.71325e+06	0.636917	0.592145
scaffold10x_1006_pilon	1736500	0.614427	0.563584
scaffold10x_1006_pilon	1756308	0.673489	0.561491
scaffold10x_1006_pilon	1767981	0.638588	0.574708
scaffold10x_1006_pilon	1.77589e+06	0.742336	0.569492
scaffold10x_1006_pilon	1781580	0.705697	0.542197
scaffold10x_1006_pilon	1.78905e+06	0.639557	0.507229
scaffold10x_1006_pilon	1800361	0.577652	0.481141
scaffold10x_1006_pilon	1.80998e+06	0.622852	0.481141
scaffold10x_1006_pilon	1824037	0.632844	0.48911
scaffold10x_1007_pilon	184956	0.726836	0.55852
scaffold10x_1007_pilon	203672	0.737242	0.543175
scaffold10x_1007_pilon	239552	0.69865	0.550735
scaffold10x_1007_pilon	269692	0.667291	0.556733
scaffold10x_1007_pilon	296394	0.664674	0.56994
scaffold10x_1007_pilon	364684	0.623275	0.600144
scaffold10x_1007_pilon	387746	0.649877	0.556432
scaffold10x_1007_pilon	398474	0.630206	0.5179
scaffold10x_1007_pilon	413815	0.697683	0.518559
scaffold10x_1007_pilon	428306	0.700936	0.512437
scaffold10x_1007_pilon	448174	0.722483	0.51644
scaffold10x_1007_pilon	464896	0.779614	0.528364
scaffold10x_1007_pilon	479892	0.815049	0.519113
scaffold10x_1007_pilon	503204	0.850869	0.528364
scaffold10x_1007_pilon	514527	0.872012	0.515097
scaffold10x_1007_pilon	539242	0.895565	0.520754
scaffold10x_1007_pilon	686048	0.896621	0.543149
scaffold10x_1007_pilon	715838	0.852481	0.564154
scaffold10x_1007_pilon	727364	0.806641	0.54867
scaffold10x_1007_pilon	736268	0.762094	0.554017
scaffold10x_1007_pilon	748896	0.725406	0.54154
scaffold10x_1007_pilon	763345	0.735171	0.522084
scaffold10x_1007_pilon	779366	0.713447	0.500197
scaffold10x_1007_pilon	800784	0.708587	0.515818
scaffold10x_1007_pilon	829476	0.70418	0.521297
scaffold10x_1007_pilon	857708	0.664682	0.509955
scaffold10x_1007_pilon	1.00764e+06	0.630752	0.505524
scaffold10x_1007_pilon	1.03752e+06	0.67776	0.523743
scaffold10x_1007_pilon	1.04805e+06	0.718961	0.491366
scaffold10x_1007_pilon	1.05608e+06	0.801581	0.486929
scaffold10x_1007_pilon	1.06333e+06	0.841706	0.486929
scaffold10x_1007_pilon	1.07839e+06	0.83834	0.496905
scaffold10x_1007_pilon	1091153	0.819915	0.536923
scaffold10x_1007_pilon	1.11959e+06	0.801376	0.53033
scaffold10x_1007_pilon	1.15965e+06	0.82322	0.499238
scaffold10x_1007_pilon	1.20177e+06	0.867642	0.505243
scaffold10x_1007_pilon	1.23932e+06	0.951085	0.518448
scaffold10x_1007_pilon	1259760	0.988243	0.485836
scaffold10x_1007_pilon	1279131	0.912551	0.50869
scaffold10x_1007_pilon	1.28754e+06	0.805386	0.518448
scaffold10x_1007_pilon	1.2986e+06	0.800636	0.540873
scaffold10x_1007_pilon	1.35442e+06	0.76542	0.533554
scaffold10x_1007_pilon	1.37502e+06	0.754054	0.488639
scaffold10x_1007_pilon	1408475	0.748788	0.488466
scaffold10x_100_pilon	277354	0.844197	0.476672
scaffold10x_100_pilon	290603	0.822612	0.529728
scaffold10x_100_pilon	296778	0.811775	0.547457
scaffold10x_100_pilon	307820	0.812309	0.557051
scaffold10x_100_pilon	316445	0.768914	0.565025
scaffold10x_100_pilon	322660	0.724226	0.567277
scaffold10x_100_pilon	330102	0.658222	0.584293
scaffold10x_100_pilon	406852	0.632261	0.580172
scaffold10x_100_pilon	504102	0.543771	0.524512
scaffold10x_100_pilon	577990	0.559033	0.528728
scaffold10x_100_pilon	582832	0.509378	0.573027
scaffold10x_100_pilon	589846	0.498397	0.515977
scaffold10x_100_pilon	594036	0.509442	0.546999
scaffold10x_100_pilon	609328	0.501681	0.582123
scaffold10x_1010_pilon	112032	0.885122	1.2852
scaffold10x_1010_pilon	147366	0.86482	1.33925
scaffold10x_1010_pilon	172369	0.81533	1.38969
scaffold10x_1010_pilon	207738	0.769692	1.41199
scaffold10x_1010_pilon	224186	0.793108	1.41199
scaffold10x_1010_pilon	246000	0.794548	1.33359
scaffold10x_1010_pilon	261460	0.804011	1.33925
scaffold10x_1010_pilon	273132	0.84421	1.36279
scaffold10x_1010_pilon	280122	0.834964	1.2428
scaffold10x_1010_pilon	288153	0.837734	1.16042
scaffold10x_1010_pilon	299198	0.884872	1.08257
scaffold10x_1010_pilon	307922	0.84421	0.933674
scaffold10x_1010_pilon	315590	0.827698	0.950206
scaffold10x_1010_pilon	327420	0.915287	0.86339
scaffold10x_1010_pilon	341692	0.931105	0.823966
scaffold10x_1010_pilon	368890	0.944669	0.818124
scaffold10x_1010_pilon	386814	1.007	0.843873
scaffold10x_1010_pilon	402770	1.01532	0.856583
scaffold10x_1010_pilon	447466	1.08069	0.904214
scaffold10x_1010_pilon	456852	1.08069	0.881734
scaffold10x_1010_pilon	472334	1.04539	0.81224
scaffold10x_1010_pilon	487066	1.13635	0.839131
scaffold10x_1010_pilon	500092	1.14842	0.7311
scaffold10x_1010_pilon	511464	1.03225	0.766539
scaffold10x_1010_pilon	518032	1.0228	0.79283
scaffold10x_1010_pilon	532118	0.932897	0.705083
scaffold10x_1010_pilon	540516	0.855836	0.644593
scaffold10x_1010_pilon	554344	0.807842	0.557306
scaffold10x_1010_pilon	599570	0.75037	0.546002
scaffold10x_1010_pilon	608094	0.78533	0.546002
scaffold10x_1010_pilon	622390	0.687759	0.57667
scaffold10x_1010_pilon	637720	0.686829	0.55585
scaffold10x_1010_pilon	652063	0.660133	0.560593
scaffold10x_1010_pilon	662292	0.695875	0.578055
scaffold10x_1010_pilon	670110	0.790436	0.561729
scaffold10x_1010_pilon	677974	0.901734	0.566004
scaffold10x_1010_pilon	684306	0.827572	0.542946
scaffold10x_1010_pilon	691692	0.813185	0.585856
scaffold10x_1010_pilon	701742	0.765073	0.575308
scaffold10x_1010_pilon	709814	0.811613	0.603223
scaffold10x_1010_pilon	716710	0.875378	0.625964
scaffold10x_1010_pilon	755168	0.95406	0.685739
scaffold10x_1010_pilon	778508	1.02166	0.778694
scaffold10x_1010_pilon	790102	1.0458	0.789996
scaffold10x_1010_pilon	803648	1.04218	0.844171
scaffold10x_1010_pilon	813284	1.05877	0.955464
scaffold10x_1010_pilon	823916	1.17553	1.13874
scaffold10x_1010_pilon	835520	1.26528	1.16853
scaffold10x_1010_pilon	846083	1.27881	1.17819
scaffold10x_1010_pilon	857362	1.23672	1.15293
scaffold10x_1010_pilon	917912	1.16819	1.15243
scaffold10x_1010_pilon	986008	1.18593	1.14857
scaffold10x_1010_pilon	1007447	1.03996	1.15293
scaffold10x_1010_pilon	1.02045e+06	0.987894	1.17185
scaffold10x_1010_pilon	1.03294e+06	0.914528	1.1048
scaffold10x_1010_pilon	1050107	0.869504	1.05438
scaffold10x_1010_pilon	1.06031e+06	0.864509	1.07261
scaffold10x_1010_pilon	1071557	0.853745	1.00949
scaffold10x_1010_pilon	1079802	0.869629	1.04212
scaffold10x_1010_pilon	1089689	0.864509	1.08825
scaffold10x_1010_pilon	1152240	0.877041	1.05121
scaffold10x_1010_pilon	1211662	0.771256	0.970098
scaffold10x_1010_pilon	1.28476e+06	0.864106	0.956043
scaffold10x_1010_pilon	1.36152e+06	0.877041	0.931853
scaffold10x_1010_pilon	1.42771e+06	0.8644	1.01307
scaffold10x_1010_pilon	1.44938e+06	0.872023	0.98997
scaffold10x_1010_pilon	1456092	0.780625	0.873936
scaffold10x_1010_pilon	1.46302e+06	0.742857	0.929892
scaffold10x_1010_pilon	1471567	0.7479	0.954069
scaffold10x_1010_pilon	1486211	0.733218	0.936152
scaffold10x_1010_pilon	1498743	0.720001	0.96892
scaffold10x_1010_pilon	1553553	0.752869	0.977455
scaffold10x_1010_pilon	1.62582e+06	0.683467	0.928347
scaffold10x_1010_pilon	1717942	0.616629	0.891064
scaffold10x_1010_pilon	1787592	0.655668	0.837802
scaffold10x_1010_pilon	1806410	0.642958	0.814045
scaffold10x_1010_pilon	1813024	0.662005	0.826665
scaffold10x_1010_pilon	1.81973e+06	0.660922	0.795207
scaffold10x_1010_pilon	1827972	0.648608	0.716264
scaffold10x_1010_pilon	1.84259e+06	0.656594	0.679797
scaffold10x_1010_pilon	1851911	0.656594	0.68996
scaffold10x_1010_pilon	1.88754e+06	0.733804	0.643709
scaffold10x_1010_pilon	1.89983e+06	0.733804	0.665943
scaffold10x_1010_pilon	1922412	0.753143	0.603504
scaffold10x_1010_pilon	1932442	0.666092	0.57412
scaffold10x_1010_pilon	1944084	0.727126	0.610384
scaffold10x_1010_pilon	1948243	0.694045	0.642009
scaffold10x_1010_pilon	1956167	0.683417	0.679784
scaffold10x_1010_pilon	1962054	0.726446	0.796701
scaffold10x_1010_pilon	1977513	0.759387	0.853128
scaffold10x_1013_pilon	179741	1.09466	0.580467
scaffold10x_1013_pilon	287716	1.15313	0.548854
scaffold10x_1013_pilon	307206	1.10942	0.554195
scaffold10x_1013_pilon	324457	1.0212	0.572358
scaffold10x_1013_pilon	341320	1.00163	0.576144
scaffold10x_1013_pilon	350544	0.967916	0.539045
scaffold10x_1013_pilon	364610	0.978765	0.497946
scaffold10x_1013_pilon	371002	0.919933	0.488068
scaffold10x_1013_pilon	385844	0.90381	0.489176
scaffold10x_1013_pilon	408606	0.946699	0.487664
scaffold10x_1013_pilon	417360	0.841485	0.490422
scaffold10x_1013_pilon	422937	0.786617	0.491213
scaffold10x_1013_pilon	435174	0.80573	0.520154
scaffold10x_1013_pilon	448234	0.821653	0.507152
scaffold10x_1013_pilon	453890	0.906816	0.487664
scaffold10x_1013_pilon	460552	0.913675	0.484151
scaffold10x_1013_pilon	492390	0.922585	0.456298
scaffold10x_1013_pilon	566764	0.966805	0.46484
scaffold10x_1013_pilon	585114	0.966997	0.478132
scaffold10x_1013_pilon	641566	0.918725	0.498454
scaffold10x_1013_pilon	647923	0.957306	0.492889
scaffold10x_1013_pilon	654912	0.883753	0.547946
scaffold10x_1013_pilon	678448	0.812985	0.561184
scaffold10x_1013_pilon	686144	0.842178	0.561184
scaffold10x_1013_pilon	700091	0.731926	0.587431
scaffold10x_1013_pilon	710286	0.678823	0.589165
scaffold10x_1013_pilon	740552	0.600659	0.594384
scaffold10x_1013_pilon	820826	0.584648	0.61748
scaffold10x_1013_pilon	976188	0.54421	0.620085
scaffold10x_1013_pilon	1188216	0.535882	0.612071
scaffold10x_1013_pilon	1364868	0.521436	0.620085
scaffold10x_1013_pilon	1.37201e+06	0.580005	0.528259
scaffold10x_1013_pilon	1399006	0.686903	0.534647
scaffold10x_1013_pilon	1.59151e+06	0.709033	0.536935
scaffold10x_1013_pilon	1.73106e+06	0.78849	0.491746
scaffold10x_1013_pilon	1751422	0.879584	0.474091
scaffold10x_1013_pilon	1.76248e+06	1.00557	0.536935
scaffold10x_1013_pilon	1.80701e+06	1.04023	0.543082
scaffold10x_1013_pilon	2135780	1.12399	0.54365
scaffold10x_1013_pilon	2326857	1.20788	0.549958
scaffold10x_1013_pilon	2.50487e+06	1.37393	0.542257
scaffold10x_1013_pilon	2510256	1.33644	0.594324
scaffold10x_1013_pilon	2529083	1.25464	0.584005
scaffold10x_1014_pilon	243383	0.453445	0.71356
scaffold10x_1014_pilon	284220	0.460528	0.718668
scaffold10x_1014_pilon	303984	0.465173	0.724909
scaffold10x_1014_pilon	323330	0.434695	0.723882
scaffold10x_1014_pilon	352964	0.451111	0.725529
scaffold10x_1014_pilon	383694	0.47655	0.684751
scaffold10x_1014_pilon	411960	0.449323	0.659316
scaffold10x_1014_pilon	435694	0.456738	0.618569
scaffold10x_1014_pilon	464496	0.470362	0.632946
scaffold10x_1014_pilon	518646	0.511497	0.607923
scaffold10x_1014_pilon	555196	0.508783	0.576199
scaffold10x_1014_pilon	569719	0.507053	0.584991
scaffold10x_1014_pilon	590350	0.530035	0.557025
scaffold10x_1014_pilon	598330	0.539079	0.569196
scaffold10x_1014_pilon	612970	0.507607	0.619314
scaffold10x_1014_pilon	620709	0.538857	0.673152
scaffold10x_1014_pilon	628990	0.556854	0.721529
scaffold10x_1014_pilon	638276	0.529623	0.743537
scaffold10x_1014_pilon	651040	0.506658	0.734108
scaffold10x_1014_pilon	663173	0.496639	0.766188
scaffold10x_1014_pilon	690404	0.502368	0.777791
scaffold10x_1014_pilon	698386	0.502368	0.746572
scaffold10x_1014_pilon	720192	0.493658	0.74228
scaffold10x_1014_pilon	730748	0.488068	0.678245
scaffold10x_1014_pilon	759564	0.482992	0.660005
scaffold10x_1014_pilon	802024	0.465576	0.607243
scaffold10x_1014_pilon	834872	0.468323	0.652635
scaffold10x_1014_pilon	864598	0.504807	0.663887
scaffold10x_1014_pilon	908846	0.523612	0.669696
scaffold10x_1014_pilon	1.01878e+06	0.48926	0.673672
scaffold10x_1014_pilon	1.10572e+06	0.486657	0.665009
scaffold10x_1014_pilon	1.11857e+06	0.493022	0.672569
scaffold10x_1014_pilon	1127709	0.48919	0.662023
scaffold10x_1014_pilon	1138460	0.493022	0.661075
scaffold10x_1014_pilon	1.17089e+06	0.484337	0.621091
scaffold10x_1014_pilon	1.21063e+06	0.493022	0.574968
scaffold10x_1014_pilon	1.24329e+06	0.496075	0.560914
scaffold10x_1014_pilon	1271758	0.473703	0.527312
scaffold10x_1014_pilon	1.31375e+06	0.444908	0.518265
scaffold10x_1014_pilon	1421137	0.449439	0.520777
scaffold10x_1014_pilon	1493987	0.472087	0.589613
scaffold10x_1014_pilon	1503876	0.48687	0.620444
scaffold10x_1014_pilon	1509994	0.500153	0.683172
scaffold10x_1014_pilon	1519123	0.524158	0.690936
scaffold10x_1014_pilon	1529676	0.541603	0.773394
scaffold10x_1014_pilon	1.53627e+06	0.543985	0.782462
scaffold10x_1014_pilon	1.55027e+06	0.516499	0.715231
scaffold10x_1014_pilon	1557572	0.557632	0.774135
scaffold10x_1014_pilon	1.56326e+06	0.590884	0.780629
scaffold10x_1014_pilon	1.57484e+06	0.568487	0.825776
scaffold10x_1014_pilon	1581643	0.554886	0.738815
scaffold10x_1014_pilon	1.58707e+06	0.541603	0.702877
scaffold10x_1014_pilon	1597455	0.526696	0.676859
scaffold10x_1014_pilon	1.60592e+06	0.49257	0.74104
scaffold10x_1014_pilon	1.61123e+06	0.474967	0.731572
scaffold10x_1014_pilon	1618829	0.475095	0.79709
scaffold10x_1014_pilon	1630832	0.460459	0.811637
scaffold10x_1014_pilon	1637532	0.458432	0.828328
scaffold10x_1014_pilon	1.64348e+06	0.488686	0.804589
scaffold10x_1014_pilon	1.66253e+06	0.49288	0.758069
scaffold10x_1014_pilon	1671849	0.488686	0.730693
scaffold10x_1014_pilon	1.67939e+06	0.50394	0.716243
scaffold10x_1014_pilon	1.6942e+06	0.502847	0.725236
scaffold10x_1014_pilon	1.70536e+06	0.506569	0.648451
scaffold10x_1014_pilon	1.71335e+06	0.582929	0.623963
scaffold10x_1014_pilon	1721865	0.560945	0.623113
scaffold10x_1014_pilon	1733312	0.606664	0.609964
scaffold10x_1014_pilon	1739325	0.562923	0.591153
scaffold10x_1014_pilon	1.74502e+06	0.535861	0.589902
scaffold10x_1014_pilon	1760461	0.523105	0.606906
scaffold10x_1014_pilon	1768094	0.503437	0.66311
scaffold10x_1014_pilon	1776165	0.503437	0.687889
scaffold10x_1014_pilon	1786337	0.570407	0.63836
scaffold10x_1014_pilon	1.79694e+06	0.614105	0.625455
scaffold10x_1014_pilon	1804154	0.560865	0.605856
scaffold10x_1014_pilon	1.81737e+06	0.574243	0.597304
scaffold10x_1014_pilon	1.83081e+06	0.561619	0.584676
scaffold10x_1014_pilon	1.8399e+06	0.528242	0.600495
scaffold10x_1014_pilon	1849824	0.565743	0.603265
scaffold10x_1014_pilon	1864580	0.594919	0.575322
scaffold10x_1014_pilon	1870498	0.63254	0.51653
scaffold10x_1014_pilon	1878468	0.592264	0.478106
scaffold10x_1014_pilon	1885892	0.524317	0.530744
scaffold10x_1014_pilon	1.89839e+06	0.525401	0.553028
scaffold10x_1014_pilon	1910498	0.544526	0.588426
scaffold10x_1014_pilon	1924490	0.508915	0.558652
scaffold10x_1014_pilon	1.93473e+06	0.495661	0.548212
scaffold10x_1014_pilon	1.94587e+06	0.520351	0.54431
scaffold10x_1014_pilon	1957521	0.506116	0.54431
scaffold10x_1014_pilon	1970757	0.488456	0.558652
scaffold10x_1014_pilon	1.97874e+06	0.436777	0.590299
scaffold10x_1014_pilon	1988617	0.436526	0.624144
scaffold10x_1014_pilon	2.00002e+06	0.46616	0.615375
scaffold10x_1014_pilon	2.01769e+06	0.446956	0.60497
scaffold10x_1014_pilon	2.03969e+06	0.458772	0.591106
scaffold10x_1014_pilon	2057179	0.539048	0.638995
scaffold10x_1014_pilon	2067782	0.581996	0.686051
scaffold10x_1014_pilon	2.07984e+06	0.56581	0.695565
scaffold10x_1014_pilon	2089371	0.538623	0.698467
scaffold10x_1014_pilon	2101943	0.535508	0.731771
scaffold10x_1014_pilon	2.11379e+06	0.588204	0.720089
scaffold10x_1014_pilon	2125689	0.592069	0.691042
scaffold10x_1014_pilon	2139464	0.587925	0.67124
scaffold10x_1014_pilon	2.17296e+06	0.598077	0.63815
scaffold10x_1014_pilon	2197344	0.581273	0.621735
scaffold10x_1014_pilon	2417990	0.581273	0.568849
scaffold10x_1014_pilon	2435651	0.583657	0.538951
scaffold10x_1014_pilon	2.61245e+06	0.601964	0.510323
scaffold10x_1014_pilon	2.67611e+06	0.613589	0.506487
scaffold10x_1014_pilon	2.73533e+06	0.609915	0.511217
scaffold10x_1014_pilon	2765070	0.587891	0.479638
scaffold10x_1017_pilon	20107	0.515111	1.01462
scaffold10x_1017_pilon	26175	0.506346	0.977963
scaffold10x_1017_pilon	33517	0.485666	0.946441
scaffold10x_1017_pilon	43830	0.514372	0.904686
scaffold10x_1017_pilon	48827	0.534901	0.835521
scaffold10x_1017_pilon	53040	0.557088	0.796447
scaffold10x_1017_pilon	57117.5	0.570164	0.714815
scaffold10x_1017_pilon	62545	0.594324	0.707213
scaffold10x_1017_pilon	67206	0.598546	0.708118
scaffold10x_1017_pilon	70776	0.627584	0.659456
scaffold10x_1017_pilon	75163.5	0.678315	0.642677
scaffold10x_1017_pilon	80754.5	0.733974	0.577187
scaffold10x_1017_pilon	93840	0.820844	0.524591
scaffold10x_1017_pilon	117697	0.845743	0.540869
scaffold10x_1017_pilon	124544	0.78707	0.587882
scaffold10x_1017_pilon	131754	0.820844	0.587882
scaffold10x_1017_pilon	137626	0.811093	0.625622
scaffold10x_1017_pilon	143432	0.811093	0.661632
scaffold10x_1017_pilon	151590	0.759973	0.661325
scaffold10x_1017_pilon	157955	0.894772	0.642429
scaffold10x_1017_pilon	163550	0.829396	0.568978
scaffold10x_1017_pilon	167778	0.72013	0.640499
scaffold10x_1017_pilon	178888	0.660146	0.636545
scaffold10x_1017_pilon	229032	0.624203	0.592207
scaffold10x_1017_pilon	236972	0.631108	0.581303
scaffold10x_1017_pilon	271889	0.65689	0.61165
scaffold10x_1017_pilon	282656	0.700928	0.593966
scaffold10x_1017_pilon	293522	0.72013	0.566166
scaffold10x_1017_pilon	301844	0.781756	0.553774
scaffold10x_1017_pilon	311002	0.676928	0.550375
scaffold10x_1017_pilon	319276	0.662757	0.548697
scaffold10x_1017_pilon	324585	0.758283	0.538947
scaffold10x_1017_pilon	331942	0.782362	0.54803
scaffold10x_1017_pilon	369786	0.874578	0.549332
scaffold10x_1017_pilon	377040	0.901694	0.525598
scaffold10x_1017_pilon	411459	0.907911	0.504825
scaffold10x_1017_pilon	423422	0.863072	0.501429
scaffold10x_1017_pilon	436115	0.810358	0.497481
scaffold10x_1017_pilon	441360	0.766922	0.483971
scaffold10x_1017_pilon	448934	0.797979	0.480449
scaffold10x_1017_pilon	457499	0.857614	0.501429
scaffold10x_1017_pilon	464859	0.849662	0.508693
scaffold10x_1017_pilon	471266	0.915516	0.501429
scaffold10x_1017_pilon	479402	0.887189	0.508693
scaffold10x_1017_pilon	488026	0.896711	0.544007
scaffold10x_1017_pilon	493668	0.842631	0.554366
scaffold10x_1017_pilon	520756	0.772551	0.558239
scaffold10x_1017_pilon	530278	0.825354	0.54463
scaffold10x_1017_pilon	541012	0.872719	0.537918
scaffold10x_1017_pilon	547767	0.917543	0.561659
scaffold10x_1017_pilon	554334	0.90162	0.558239
scaffold10x_1017_pilon	561334	0.954248	0.559793
scaffold10x_1017_pilon	567179	0.868381	0.543748
scaffold10x_1017_pilon	576195	0.87222	0.524651
scaffold10x_1017_pilon	600118	0.861268	0.51956
scaffold10x_1017_pilon	607380	0.879129	0.507469
scaffold10x_1017_pilon	634989	0.864947	0.509326
scaffold10x_1017_pilon	646308	0.801208	0.509326
scaffold10x_1017_pilon	662256	0.774328	0.524651
scaffold10x_1017_pilon	674132	0.774328	0.53232
scaffold10x_1017_pilon	684260	0.731282	0.534722
scaffold10x_1017_pilon	696592	0.769263	0.523739
scaffold10x_1017_pilon	706932	0.801813	0.558933
scaffold10x_1017_pilon	719699	0.880619	0.56291
scaffold10x_1017_pilon	744451	0.897743	0.5547
scaffold10x_1017_pilon	758607	0.897091	0.563329
scaffold10x_1017_pilon	770368	0.896353	0.572455
scaffold10x_1017_pilon	786668	0.918725	0.580389
scaffold10x_1017_pilon	799050	0.96053	0.57317
scaffold10x_1017_pilon	813972	0.909217	0.570312
scaffold10x_1017_pilon	830354	0.936114	0.570312
scaffold10x_1017_pilon	843344	0.970042	0.57317
scaffold10x_1017_pilon	852125	1.03359	0.580172
scaffold10x_1017_pilon	867965	1.17642	0.578218
scaffold10x_1017_pilon	883394	1.19829	0.605306
scaffold10x_1017_pilon	894648	1.29748	0.547646
scaffold10x_1017_pilon	901982	1.32523	0.531685
scaffold10x_1017_pilon	914106	1.38077	0.560239
scaffold10x_1017_pilon	923728	1.51381	0.570528
scaffold10x_1017_pilon	935858	1.58686	0.540905
scaffold10x_1017_pilon	951060	1.56169	0.575496
scaffold10x_1017_pilon	959594	1.36551	0.610997
scaffold10x_1017_pilon	965436	1.28232	0.570528
scaffold10x_1017_pilon	1027573	1.25955	0.598038
scaffold10x_1017_pilon	1078899	1.2357	0.55545
scaffold10x_1017_pilon	1.08413e+06	1.25955	0.55545
scaffold10x_1017_pilon	1088465	1.37674	0.545168
scaffold10x_1017_pilon	1096299	1.32859	0.521906
scaffold10x_1017_pilon	1123857	1.19811	0.498239
scaffold10x_1017_pilon	1.13299e+06	1.18914	0.53098
scaffold10x_1017_pilon	1147319	1.28605	0.503141
scaffold10x_1017_pilon	1163066	1.43215	0.49229
scaffold10x_1017_pilon	1.17333e+06	1.44053	0.498239
scaffold10x_1017_pilon	1.23244e+06	1.43602	0.474895
scaffold10x_1017_pilon	1.27828e+06	1.50301	0.489205
scaffold10x_1017_pilon	1.28668e+06	1.48192	0.502156
scaffold10x_1017_pilon	1308739	1.48216	0.50081
scaffold10x_1017_pilon	1.33864e+06	1.27733	0.516505
scaffold10x_1017_pilon	1.38196e+06	1.21416	0.520267
scaffold10x_1017_pilon	1403350	1.05653	0.508809
scaffold10x_1017_pilon	1427974	0.881484	0.499307
scaffold10x_1017_pilon	1442647	0.815651	0.54527
scaffold10x_1017_pilon	1.45118e+06	0.732454	0.524005
scaffold10x_1017_pilon	1459735	0.651005	0.624425
scaffold10x_1017_pilon	1468173	0.6115	0.669708
scaffold10x_1017_pilon	1.47708e+06	0.514334	0.681914
scaffold10x_1017_pilon	1.50153e+06	0.478662	0.779185
scaffold10x_1017_pilon	1530590	0.474698	0.751658
scaffold10x_1017_pilon	1554956	0.442066	0.817678
scaffold10x_1017_pilon	1576676	0.491728	0.815031
scaffold10x_1017_pilon	1.60262e+06	0.521874	0.821322
scaffold10x_1017_pilon	1619635	0.541638	0.743076
scaffold10x_1017_pilon	1.62515e+06	0.578848	0.757617
scaffold10x_1017_pilon	1.63393e+06	0.608464	0.673575
scaffold10x_1017_pilon	1.6418e+06	0.592831	0.669331
scaffold10x_1017_pilon	1648917	0.611456	0.630963
scaffold10x_1017_pilon	1.65813e+06	0.621506	0.59792
scaffold10x_1017_pilon	1667161	0.646795	0.599652
scaffold10x_1017_pilon	1.67978e+06	0.69503	0.574382
scaffold10x_1017_pilon	1692070	0.720635	0.582868
scaffold10x_1017_pilon	1.7098e+06	0.697781	0.597647
scaffold10x_1017_pilon	1.7332e+06	0.659091	0.607539
scaffold10x_1017_pilon	1742282	0.628843	0.644471
scaffold10x_1017_pilon	1.75225e+06	0.625509	0.657412
scaffold10x_1017_pilon	1.7614e+06	0.600793	0.656403
scaffold10x_1017_pilon	1769228	0.664221	0.686601
scaffold10x_1017_pilon	1777866	0.575343	0.700025
scaffold10x_1017_pilon	1788745	0.547623	0.713987
scaffold10x_1017_pilon	1.80273e+06	0.531696	0.733099
scaffold10x_1017_pilon	1813918	0.507036	0.784531
scaffold10x_1017_pilon	1830211	0.50066	0.792071
scaffold10x_1017_pilon	1846331	0.539975	0.808853
scaffold10x_1017_pilon	1.85984e+06	0.559044	0.806564
scaffold10x_1017_pilon	1.87198e+06	0.572655	0.851066
scaffold10x_1017_pilon	1.88744e+06	0.576026	0.837403
scaffold10x_1017_pilon	1.90801e+06	0.556961	0.801958
scaffold10x_1017_pilon	1.92409e+06	0.57159	0.772459
scaffold10x_1017_pilon	1949433	0.58729	0.789309
scaffold10x_1017_pilon	1963820	0.58729	0.784386
scaffold10x_1017_pilon	1974920	0.602928	0.768485
scaffold10x_1017_pilon	1995358	0.573328	0.774021
scaffold10x_1017_pilon	2005385	0.547687	0.680596
scaffold10x_1017_pilon	2015658	0.569448	0.677873
scaffold10x_1017_pilon	2.0238e+06	0.592121	0.645029
scaffold10x_1019_pilon	115620	0.507909	0.598024
scaffold10x_1019_pilon	122343	0.569449	0.603132
scaffold10x_1019_pilon	130414	0.619872	0.583983
scaffold10x_1019_pilon	136733	0.605908	0.599472
scaffold10x_1019_pilon	141397	0.619872	0.618549
scaffold10x_1019_pilon	151506	0.625558	0.570853
scaffold10x_1019_pilon	156806	0.674226	0.631964
scaffold10x_1019_pilon	160841	0.626847	0.566383
scaffold10x_1019_pilon	165418	0.65615	0.601891
scaffold10x_1019_pilon	170138	0.630672	0.544299
scaffold10x_1019_pilon	174764	0.621511	0.520589
scaffold10x_1019_pilon	179979	0.587745	0.520589
scaffold10x_1019_pilon	184530	0.51892	0.557347
scaffold10x_1019_pilon	190098	0.540929	0.554637
scaffold10x_1019_pilon	197786	0.561808	0.522015
scaffold10x_1019_pilon	201102	0.552768	0.556868
scaffold10x_1019_pilon	205007	0.516076	0.542746
scaffold10x_1019_pilon	212882	0.517388	0.558257
scaffold10x_1019_pilon	217608	0.510187	0.587186
scaffold10x_1019_pilon	225166	0.552768	0.589424
scaffold10x_1019_pilon	229534	0.562423	0.594588
scaffold10x_1019_pilon	234737	0.55861	0.598822
scaffold10x_1019_pilon	240628	0.621638	0.594468
scaffold10x_1019_pilon	246990	0.615115	0.594468
scaffold10x_1019_pilon	255036	0.581036	0.584858
scaffold10x_1019_pilon	260344	0.622447	0.571773
scaffold10x_1019_pilon	264814	0.649387	0.564167
scaffold10x_1019_pilon	280277	0.651297	0.564167
scaffold10x_1019_pilon	290136	0.657898	0.530275
scaffold10x_1019_pilon	298270	0.645694	0.546525
scaffold10x_1019_pilon	303706	0.693823	0.559634
scaffold10x_1019_pilon	313241	0.716906	0.566837
scaffold10x_1019_pilon	319685	0.731882	0.554167
scaffold10x_1019_pilon	348287	0.745226	0.573931
scaffold10x_1019_pilon	455022	0.768645	0.609319
scaffold10x_1019_pilon	503754	0.760593	0.610469
scaffold10x_1019_pilon	509731	0.69784	0.60997
scaffold10x_1019_pilon	527550	0.758237	0.617845
scaffold10x_1019_pilon	536840	0.748668	0.620355
scaffold10x_1019_pilon	544302	0.815918	0.610218
scaffold10x_1019_pilon	549494	0.768645	0.58933
scaffold10x_1019_pilon	558536	0.784203	0.591694
scaffold10x_1019_pilon	563183	0.714124	0.591694
scaffold10x_1019_pilon	594401	0.721626	0.588144
scaffold10x_1019_pilon	697702	0.682241	0.591372
scaffold10x_1019_pilon	745026	0.596449	0.5891
scaffold10x_1019_pilon	749872	0.648367	0.63918
scaffold10x_1019_pilon	758850	0.583289	0.598948
scaffold10x_1019_pilon	768620	0.578496	0.590035
scaffold10x_1019_pilon	774756	0.524189	0.62432
scaffold10x_1019_pilon	780140	0.492209	0.709552
scaffold10x_1019_pilon	787240	0.47673	0.685131
scaffold10x_1019_pilon	792468	0.495102	0.63349
scaffold10x_1019_pilon	801290	0.483607	0.659479
scaffold10x_1019_pilon	806406	0.479396	0.638265
scaffold10x_1019_pilon	811442	0.50716	0.624
scaffold10x_1019_pilon	816808	0.510059	0.613838
scaffold10x_1019_pilon	821281	0.534873	0.608173
scaffold10x_1019_pilon	830873	0.54332	0.598568
scaffold10x_1019_pilon	836038	0.542141	0.558234
scaffold10x_1019_pilon	840220	0.596383	0.468849
scaffold10x_1019_pilon	847581	0.61661	0.462534
scaffold10x_1019_pilon	852807	0.600717	0.503778
scaffold10x_1019_pilon	860335	0.546294	0.495285
scaffold10x_1019_pilon	864794	0.579947	0.440522
scaffold10x_1019_pilon	869946	0.514387	0.44134
scaffold10x_1019_pilon	875346	0.543081	0.407459
scaffold10x_1019_pilon	879664	0.490772	0.410256
scaffold10x_1019_pilon	884881	0.502402	0.41742
scaffold10x_1019_pilon	891560	0.514387	0.404347
scaffold10x_1019_pilon	895714	0.50357	0.437353
scaffold10x_1019_pilon	902913	0.52111	0.450662
scaffold10x_1019_pilon	907270	0.548379	0.435499
scaffold10x_1019_pilon	912501	0.556428	0.434262
scaffold10x_1019_pilon	917174	0.556428	0.470757
scaffold10x_1019_pilon	921672	0.608322	0.514851
scaffold10x_1019_pilon	927103	0.566388	0.528274
scaffold10x_1019_pilon	938248	0.605687	0.521298
scaffold10x_1019_pilon	943336	0.574052	0.502607
scaffold10x_1019_pilon	950393	0.566388	0.534738
scaffold10x_1019_pilon	958622	0.55247	0.519327
scaffold10x_1019_pilon	999926	0.519705	0.483157
scaffold10x_1019_pilon	1006276	0.489978	0.493214
scaffold10x_1019_pilon	1013018	0.537927	0.495005
scaffold10x_101_pilon	188934	0.816043	0.866163
scaffold10x_1021_pilon	149542	0.506188	1.11134
scaffold10x_1023_pilon	37586	0.66957	0.670356
scaffold10x_1024_pilon	43143	0.581586	2.39187
scaffold10x_1026_pilon	48095.5	0.501697	0.661137
scaffold10x_1026_pilon	80947	0.516966	0.642163
scaffold10x_1026_pilon	89767	0.514131	0.649048
scaffold10x_1026_pilon	94820.5	0.558035	0.559318
scaffold10x_1026_pilon	106624	0.576461	0.488012
scaffold10x_1026_pilon	117204	0.579156	0.465282
scaffold10x_1026_pilon	124620	0.560565	0.44358
scaffold10x_1026_pilon	134354	0.561183	0.448806
scaffold10x_1026_pilon	147336	0.560565	0.418331
scaffold10x_1026_pilon	156870	0.513192	0.46208
scaffold10x_1026_pilon	165077	0.516833	0.46208
scaffold10x_1026_pilon	196217	0.514631	0.485165
scaffold10x_1026_pilon	203514	0.510778	0.498151
scaffold10x_1026_pilon	208358	0.522255	0.55425
scaffold10x_1026_pilon	213518	0.532707	0.59193
scaffold10x_1026_pilon	226018	0.495162	0.608145
scaffold10x_1027_pilon	66106	0.501438	1.68941
scaffold10x_1029_pilon	71152	0.5214	0.619411
scaffold10x_1029_pilon	85990.5	0.506466	0.627053
scaffold10x_1029_pilon	103581	0.517344	0.638595
scaffold10x_1029_pilon	116991	0.53445	0.598538
scaffold10x_1029_pilon	133708	0.53445	0.578141
scaffold10x_1029_pilon	141358	0.555129	0.505126
scaffold10x_1029_pilon	157080	0.566068	0.488737
scaffold10x_102_pilon	47744.5	1.31099	1.55327
scaffold10x_102_pilon	59529.5	1.3676	1.69814
scaffold10x_102_pilon	73497.5	1.33982	1.86339
scaffold10x_102_pilon	81931	1.44222	2.05365
scaffold10x_102_pilon	92614	1.45467	2.12345
scaffold10x_102_pilon	104124	1.41861	2.30077
scaffold10x_102_pilon	110989	1.45469	2.29807
scaffold10x_102_pilon	115563	1.44807	2.30352
scaffold10x_102_pilon	121884	1.47578	2.43995
scaffold10x_102_pilon	130326	1.69	2.52584
scaffold10x_102_pilon	161713	1.65898	2.56339
scaffold10x_102_pilon	174426	1.46333	2.53431
scaffold10x_102_pilon	188028	1.40649	2.40551
scaffold10x_102_pilon	214852	1.39097	2.20168
scaffold10x_102_pilon	226178	1.37463	2.09924
scaffold10x_102_pilon	308688	1.35533	2.05754
scaffold10x_102_pilon	320476	1.37142	1.99228
scaffold10x_102_pilon	328034	1.3537	1.99228
scaffold10x_102_pilon	343298	1.29305	1.78147
scaffold10x_102_pilon	353538	1.20403	1.69377
scaffold10x_102_pilon	386356	1.16344	1.46223
scaffold10x_102_pilon	400168	1.29525	1.51078
scaffold10x_102_pilon	416456	1.28947	1.58575
scaffold10x_102_pilon	444274	1.20123	1.68461
scaffold10x_102_pilon	455806	1.21467	1.58575
scaffold10x_102_pilon	539558	1.23459	1.491
scaffold10x_102_pilon	560374	1.2324	1.491
scaffold10x_102_pilon	572970	1.26329	1.50717
scaffold10x_102_pilon	593518	1.4004	1.70147
scaffold10x_102_pilon	607075	1.44054	1.65146
scaffold10x_102_pilon	619718	1.55975	1.70421
scaffold10x_102_pilon	634132	1.47033	1.70136
scaffold10x_102_pilon	651936	1.41124	1.59765
scaffold10x_102_pilon	661664	1.4004	1.46225
scaffold10x_102_pilon	671130	1.42114	1.51254
scaffold10x_102_pilon	683766	1.35494	1.53167
scaffold10x_102_pilon	701610	1.28091	1.53822
scaffold10x_102_pilon	713682	1.23087	1.55755
scaffold10x_102_pilon	726366	1.18702	1.37837
scaffold10x_102_pilon	737856	1.16471	1.44139
scaffold10x_102_pilon	748560	1.11831	1.50827
scaffold10x_102_pilon	761936	1.14249	1.50827
scaffold10x_102_pilon	775233	1.09367	1.52348
scaffold10x_102_pilon	787381	1.15279	1.58444
scaffold10x_102_pilon	797768	1.10761	1.63239
scaffold10x_102_pilon	805984	1.11932	1.65083
scaffold10x_102_pilon	816906	1.18921	1.82998
scaffold10x_102_pilon	827367	1.25127	1.85378
scaffold10x_102_pilon	874002	1.27821	1.9255
scaffold10x_102_pilon	885136	1.36595	1.91009
scaffold10x_102_pilon	890840	1.55048	1.90355
scaffold10x_102_pilon	897596	1.78296	1.91579
scaffold10x_102_pilon	905573	2.18757	2.09204
scaffold10x_102_pilon	917246	2.26275	2.04137
scaffold10x_102_pilon	925738	2.34864	1.87839
scaffold10x_102_pilon	931972	2.4339	1.84333
scaffold10x_102_pilon	944486	2.618	1.80121
scaffold10x_102_pilon	952010	2.88603	1.95038
scaffold10x_102_pilon	999221	3.32808	2.05071
scaffold10x_102_pilon	1.00938e+06	3.72324	2.41981
scaffold10x_102_pilon	1015439	3.8137	2.52086
scaffold10x_102_pilon	1.03067e+06	3.8992	2.79089
scaffold10x_102_pilon	1.04495e+06	3.41697	2.68145
scaffold10x_102_pilon	1053846	3.39014	2.84242
scaffold10x_102_pilon	1.06303e+06	3.37378	3.1142
scaffold10x_102_pilon	1068176	3.40591	3.17954
scaffold10x_102_pilon	1079850	3.14531	3.10512
scaffold10x_102_pilon	1085741	2.74955	3.11208
scaffold10x_102_pilon	1.09533e+06	2.04015	2.91848
scaffold10x_102_pilon	1103359	1.48414	2.48731
scaffold10x_102_pilon	1.10918e+06	1.21168	2.259
scaffold10x_102_pilon	1123359	0.936266	1.93245
scaffold10x_102_pilon	1137349	0.976335	1.90055
scaffold10x_102_pilon	1.14587e+06	0.923633	1.89284
scaffold10x_102_pilon	1156677	0.847653	1.78448
scaffold10x_102_pilon	1163261	0.836381	1.71728
scaffold10x_102_pilon	1.17068e+06	0.812041	1.75452
scaffold10x_102_pilon	1.17821e+06	0.847841	1.66188
scaffold10x_102_pilon	1.18713e+06	0.926174	1.62758
scaffold10x_102_pilon	1196315	0.930525	1.66025
scaffold10x_102_pilon	1202090	0.945821	1.55607
scaffold10x_102_pilon	1242043	0.98166	1.6526
scaffold10x_102_pilon	1.25167e+06	0.977505	1.54705
scaffold10x_102_pilon	1261070	0.973464	1.31973
scaffold10x_102_pilon	1267754	0.879631	1.24817
scaffold10x_102_pilon	1273320	0.832209	1.07867
scaffold10x_102_pilon	1.29983e+06	0.871478	1.0044
scaffold10x_102_pilon	1.34704e+06	0.936894	1.05642
scaffold10x_102_pilon	1352335	1.02695	1.06146
scaffold10x_102_pilon	1.36982e+06	1.10848	1.04799
scaffold10x_102_pilon	1.37591e+06	1.18896	1.15753
scaffold10x_102_pilon	1416651	1.37107	1.30244
scaffold10x_102_pilon	1.42397e+06	1.70105	1.5415
scaffold10x_102_pilon	1430616	2.11527	1.97002
scaffold10x_102_pilon	1.437e+06	3.05576	2.2665
scaffold10x_102_pilon	1.4446e+06	3.52397	2.58756
scaffold10x_102_pilon	1.47255e+06	3.71833	2.60864
scaffold10x_102_pilon	1520672	3.60663	2.54841
scaffold10x_102_pilon	1529661	3.79647	2.49225
scaffold10x_102_pilon	1.55093e+06	3.87878	2.53029
scaffold10x_102_pilon	1.55873e+06	3.63802	2.40656
scaffold10x_102_pilon	1.59414e+06	2.96937	2.15997
scaffold10x_102_pilon	1609802	2.58465	1.60609
scaffold10x_102_pilon	1616653	2.23583	1.24197
scaffold10x_102_pilon	1.63034e+06	1.85969	1.15494
scaffold10x_102_pilon	1639431	1.68355	1.00025
scaffold10x_102_pilon	1647242	1.54257	0.880199
scaffold10x_102_pilon	1.6572e+06	1.3365	0.72451
scaffold10x_102_pilon	1668990	1.17721	0.699053
scaffold10x_102_pilon	1685801	1.15015	0.6621
scaffold10x_102_pilon	1750564	1.04551	0.68273
scaffold10x_102_pilon	1785892	0.994225	0.736295
scaffold10x_102_pilon	1.80482e+06	0.999019	0.903054
scaffold10x_102_pilon	1815426	1.052	1.09521
scaffold10x_102_pilon	1.82958e+06	1.07802	1.44223
scaffold10x_102_pilon	1.83873e+06	1.21211	1.77514
scaffold10x_102_pilon	1850893	1.15222	2.0524
scaffold10x_102_pilon	1.86472e+06	1.15222	2.30117
scaffold10x_102_pilon	1900508	1.24581	2.6274
scaffold10x_102_pilon	1931562	1.18105	2.89688
scaffold10x_102_pilon	1993622	1.39536	2.97982
scaffold10x_102_pilon	2002043	1.48522	3.06643
scaffold10x_102_pilon	2.0097e+06	1.43138	2.9909
scaffold10x_102_pilon	2018682	1.24237	2.96847
scaffold10x_102_pilon	2.02829e+06	1.21188	2.92461
scaffold10x_102_pilon	2035651	1.0443	2.61986
scaffold10x_102_pilon	2.04563e+06	0.956477	2.62162
scaffold10x_102_pilon	2.07864e+06	0.987888	2.58326
scaffold10x_102_pilon	2217461	0.889113	2.34904
scaffold10x_102_pilon	2344517	1.02441	2.26155
scaffold10x_102_pilon	2.35532e+06	1.04969	2.14594
scaffold10x_102_pilon	2.36785e+06	1.09464	2.19652
scaffold10x_102_pilon	2384620	1.26046	1.91352
scaffold10x_102_pilon	2.39163e+06	1.64476	1.98645
scaffold10x_102_pilon	2.40291e+06	1.87096	2.04387
scaffold10x_102_pilon	2409592	2.53411	2.39908
scaffold10x_102_pilon	2.4137e+06	3.46533	2.79475
scaffold10x_102_pilon	2446511	4.2511	3.10037
scaffold10x_102_pilon	2562792	4.49407	3.07996
scaffold10x_102_pilon	2676698	4.29889	2.90912
scaffold10x_102_pilon	2.69225e+06	3.78287	2.44261
scaffold10x_102_pilon	2.70715e+06	3.38688	2.00423
scaffold10x_102_pilon	2759645	3.23111	1.90525
scaffold10x_102_pilon	2820697	2.88252	1.7626
scaffold10x_102_pilon	2830370	2.82553	1.55395
scaffold10x_102_pilon	2837704	2.32496	1.20161
scaffold10x_102_pilon	2845363	2.09194	1.09732
scaffold10x_102_pilon	2.85586e+06	1.62932	0.872628
scaffold10x_102_pilon	2.86624e+06	1.38492	0.867155
scaffold10x_102_pilon	2.87616e+06	1.28189	0.849807
scaffold10x_102_pilon	2.88626e+06	1.30563	0.884682
scaffold10x_102_pilon	2.89563e+06	1.29854	0.858136
scaffold10x_102_pilon	2938068	1.41344	0.861699
scaffold10x_102_pilon	2.99509e+06	1.24419	0.809941
scaffold10x_102_pilon	3.0033e+06	1.01186	0.76561
scaffold10x_102_pilon	3.01972e+06	1.11548	0.831394
scaffold10x_102_pilon	3.03125e+06	1.04547	0.791049
scaffold10x_102_pilon	3.04093e+06	1.2479	0.927526
scaffold10x_102_pilon	3054727	1.59711	1.07822
scaffold10x_102_pilon	3063516	1.79811	1.30289
scaffold10x_102_pilon	3069514	1.9326	1.39255
scaffold10x_102_pilon	3074649	2.25684	1.60769
scaffold10x_102_pilon	3.07854e+06	2.30281	1.68457
scaffold10x_102_pilon	3086270	2.59289	1.94627
scaffold10x_102_pilon	3.09397e+06	2.9234	2.14887
scaffold10x_102_pilon	3.22196e+06	2.9131	2.04499
scaffold10x_102_pilon	3231269	3.0731	2.37411
scaffold10x_102_pilon	3.24286e+06	3.14447	2.43285
scaffold10x_102_pilon	3256817	2.91774	2.43152
scaffold10x_102_pilon	3.26743e+06	2.84145	2.43983
scaffold10x_102_pilon	3.27489e+06	2.80337	2.62167
scaffold10x_102_pilon	3281703	2.9935	2.72952
scaffold10x_102_pilon	3288897	3.12663	3.02081
scaffold10x_102_pilon	3297397	3.24495	3.01443
scaffold10x_102_pilon	3.30401e+06	3.35782	3.204
scaffold10x_102_pilon	3.43068e+06	3.47657	3.57388
scaffold10x_102_pilon	3438196	3.57317	3.7115
scaffold10x_102_pilon	3510880	3.37241	3.58309
scaffold10x_102_pilon	3.52885e+06	3.40363	3.38815
scaffold10x_102_pilon	3.53821e+06	3.32632	3.29156
scaffold10x_102_pilon	3.54489e+06	3.2306	3.37145
scaffold10x_102_pilon	3552762	3.03841	3.19814
scaffold10x_102_pilon	3565592	3.00813	3.0734
scaffold10x_102_pilon	3578988	2.95131	3.07757
scaffold10x_102_pilon	3594449	2.7456	2.8859
scaffold10x_102_pilon	3611198	2.35696	2.404
scaffold10x_102_pilon	3.62215e+06	2.08622	1.89758
scaffold10x_102_pilon	3.69595e+06	1.82341	1.59175
scaffold10x_102_pilon	3715842	1.53764	1.27908
scaffold10x_102_pilon	3.73317e+06	1.44918	1.10349
scaffold10x_102_pilon	3745172	1.30024	0.868149
scaffold10x_102_pilon	3.75512e+06	1.09092	0.789593
scaffold10x_102_pilon	3.76852e+06	0.937877	0.675609
scaffold10x_102_pilon	3.78439e+06	0.793911	0.54692
scaffold10x_102_pilon	3798844	0.696284	0.510405
scaffold10x_102_pilon	3807286	0.639531	0.486945
scaffold10x_102_pilon	3.8176e+06	0.586722	0.498116
scaffold10x_102_pilon	3824707	0.559112	0.508208
scaffold10x_102_pilon	3.83592e+06	0.582265	0.52157
scaffold10x_102_pilon	3.86739e+06	0.617025	0.588983
scaffold10x_102_pilon	3.87994e+06	0.753211	0.705783
scaffold10x_102_pilon	3887928	0.919344	0.79779
scaffold10x_102_pilon	3.89503e+06	1.08886	0.932564
scaffold10x_102_pilon	3904380	1.21587	1.27939
scaffold10x_102_pilon	3910207	1.2473	1.52114
scaffold10x_102_pilon	3.92376e+06	1.56041	1.97348
scaffold10x_102_pilon	3.94404e+06	1.73456	2.26172
scaffold10x_102_pilon	3956328	2.07152	2.56486
scaffold10x_102_pilon	3974527	2.07152	2.62807
scaffold10x_102_pilon	4005463	1.88982	2.55109
scaffold10x_102_pilon	4.01779e+06	1.71088	2.31084
scaffold10x_102_pilon	4031190	1.51985	1.88041
scaffold10x_102_pilon	4.04862e+06	1.15627	1.58036
scaffold10x_102_pilon	4.06612e+06	0.987328	1.17816
scaffold10x_102_pilon	4086321	0.933564	0.960659
scaffold10x_102_pilon	4.09919e+06	0.726298	0.75863
scaffold10x_102_pilon	4118602	0.652077	0.615755
scaffold10x_102_pilon	4134155	0.617791	0.520716
scaffold10x_102_pilon	4.15107e+06	0.608098	0.510443
scaffold10x_102_pilon	4.1697e+06	0.559593	0.504595
scaffold10x_102_pilon	4183214	0.620574	0.541687
scaffold10x_102_pilon	4.19706e+06	0.666999	0.61701
scaffold10x_102_pilon	4.21451e+06	0.735436	0.696865
scaffold10x_102_pilon	4.23191e+06	0.851295	0.846414
scaffold10x_102_pilon	4251710	0.956087	0.963239
scaffold10x_102_pilon	4257579	1.00842	1.19422
scaffold10x_102_pilon	4263366	1.04751	1.33084
scaffold10x_102_pilon	4272142	1.07596	1.49052
scaffold10x_102_pilon	4281788	1.07556	1.56265
scaffold10x_102_pilon	4.29404e+06	1.1371	1.64894
scaffold10x_102_pilon	4.31791e+06	1.06989	1.59237
scaffold10x_102_pilon	4.32322e+06	1.06114	1.3854
scaffold10x_102_pilon	4.33197e+06	1.04537	1.1998
scaffold10x_102_pilon	4403352	0.976664	1.11077
scaffold10x_102_pilon	4412642	0.981201	1.1249
scaffold10x_102_pilon	4.41927e+06	1.10539	1.07741
scaffold10x_102_pilon	4427023	1.25904	1.15452
scaffold10x_102_pilon	4.43237e+06	1.37289	1.1441
scaffold10x_102_pilon	4.44015e+06	1.67008	1.29124
scaffold10x_102_pilon	4.44841e+06	1.72411	1.46535
scaffold10x_102_pilon	4469930	2.01052	1.57337
scaffold10x_102_pilon	4474483	2.25176	1.81329
scaffold10x_102_pilon	4.48408e+06	2.52532	2.05685
scaffold10x_102_pilon	4555211	2.56064	2.22366
scaffold10x_102_pilon	4.56539e+06	2.51033	2.10164
scaffold10x_102_pilon	4.57185e+06	2.38547	2.15532
scaffold10x_102_pilon	4.57914e+06	2.65804	2.13999
scaffold10x_102_pilon	4.5852e+06	2.70312	2.20672
scaffold10x_102_pilon	4.59114e+06	2.56367	2.13733
scaffold10x_102_pilon	4597663	2.65972	2.00553
scaffold10x_102_pilon	4.60888e+06	2.57971	2.12077
scaffold10x_102_pilon	4617298	2.56197	2.05925
scaffold10x_102_pilon	4628909	2.61907	2.07762
scaffold10x_102_pilon	4.63736e+06	2.69045	2.05925
scaffold10x_102_pilon	4645648	2.92365	2.21063
scaffold10x_102_pilon	4.65357e+06	2.91537	2.28869
scaffold10x_102_pilon	4.68297e+06	2.70059	2.37814
scaffold10x_102_pilon	4.68888e+06	2.45252	2.12028
scaffold10x_102_pilon	4.72492e+06	2.30922	2.02074
scaffold10x_102_pilon	4.73148e+06	2.17981	2.26553
scaffold10x_102_pilon	4.74361e+06	1.98337	2.11422
scaffold10x_102_pilon	4753403	1.73952	2.25592
scaffold10x_102_pilon	4766095	1.4137	2.29965
scaffold10x_102_pilon	4775252	1.24367	2.26571
scaffold10x_102_pilon	4.78311e+06	1.11129	2.08891
scaffold10x_102_pilon	4790845	1.00441	1.902
scaffold10x_102_pilon	4.81986e+06	0.979247	1.7452
scaffold10x_102_pilon	4.82375e+06	1.09219	1.89551
scaffold10x_102_pilon	4861016	1.07702	1.90005
scaffold10x_102_pilon	4.86578e+06	1.04944	1.82051
scaffold10x_102_pilon	4871001	1.04504	1.71474
scaffold10x_102_pilon	4876412	1.19884	1.51322
scaffold10x_102_pilon	4.88241e+06	1.31813	1.32967
scaffold10x_102_pilon	4.88794e+06	1.31813	1.27678
scaffold10x_102_pilon	4894777	1.36723	1.32206
scaffold10x_102_pilon	4899388	1.32958	1.40219
scaffold10x_1030_pilon	78965.5	0.56835	0.519373
scaffold10x_1030_pilon	107324	0.55548	0.521453
scaffold10x_1030_pilon	127126	0.562571	0.519463
scaffold10x_1030_pilon	151410	0.516906	0.540639
scaffold10x_1030_pilon	164372	0.487811	0.556609
scaffold10x_1030_pilon	275945	0.506923	0.543774
scaffold10x_1030_pilon	329110	0.461262	0.576224
scaffold10x_1030_pilon	351951	0.468778	0.56632
scaffold10x_1030_pilon	374868	0.43163	0.560612
scaffold10x_1030_pilon	397327	0.401152	0.570931
scaffold10x_1030_pilon	412375	0.427015	0.564045
scaffold10x_1030_pilon	435265	0.461701	0.56632
scaffold10x_1030_pilon	450392	0.434783	0.543126
scaffold10x_1033_pilon	57537	0.679604	0.605018
scaffold10x_1033_pilon	61925.5	0.654704	0.597507
scaffold10x_1033_pilon	65662	0.679604	0.620329
scaffold10x_1033_pilon	76530	0.670131	0.670013
scaffold10x_1033_pilon	83983	0.67108	0.631162
scaffold10x_1033_pilon	102170	0.631927	0.647472
scaffold10x_1033_pilon	121473	0.580742	0.697428
scaffold10x_1033_pilon	125082	0.65366	0.623634
scaffold10x_1033_pilon	128206	0.627647	0.588575
scaffold10x_1033_pilon	130785	0.649693	0.547836
scaffold10x_1034_pilon	168713	0.675049	0.699462
scaffold10x_1035_pilon	79452	0.794204	0.74173
scaffold10x_1035_pilon	92211.5	0.814472	0.764064
scaffold10x_1035_pilon	104176	0.78094	0.769366
scaffold10x_1035_pilon	114354	0.785178	0.826921
scaffold10x_1035_pilon	123368	0.749401	0.826921
scaffold10x_1035_pilon	136820	0.762282	0.866217
scaffold10x_1035_pilon	144814	0.766033	0.915177
scaffold10x_1035_pilon	155398	0.684736	0.878789
scaffold10x_1035_pilon	162465	0.65729	0.869506
scaffold10x_1035_pilon	169994	0.658627	0.874547
scaffold10x_1035_pilon	187844	0.665028	0.908454
scaffold10x_1035_pilon	200074	0.581272	0.926306
scaffold10x_1035_pilon	203856	0.589415	0.925966
scaffold10x_1035_pilon	213134	0.620301	0.840597
scaffold10x_1035_pilon	222063	0.66541	0.816539
scaffold10x_1035_pilon	233099	0.602654	0.75939
scaffold10x_1035_pilon	240792	0.637186	0.734829
scaffold10x_1035_pilon	248865	0.612902	0.751492
scaffold10x_1035_pilon	254827	0.591036	0.733021
scaffold10x_1035_pilon	261201	0.56445	0.731555
scaffold10x_1035_pilon	272026	0.561643	0.733021
scaffold10x_1035_pilon	282627	0.617857	0.722492
scaffold10x_1035_pilon	287231	0.62898	0.695046
scaffold10x_1035_pilon	295785	0.641283	0.677655
scaffold10x_1035_pilon	303644	0.65006	0.705319
scaffold10x_1035_pilon	316494	0.638792	0.674773
scaffold10x_1035_pilon	325053	0.565982	0.64219
scaffold10x_1035_pilon	331737	0.560072	0.616013
scaffold10x_1035_pilon	339672	0.566808	0.636808
scaffold10x_1035_pilon	347845	0.603759	0.593068
scaffold10x_1035_pilon	354089	0.560072	0.605054
scaffold10x_1035_pilon	358856	0.524805	0.574978
scaffold10x_1035_pilon	365532	0.515008	0.575711
scaffold10x_1035_pilon	372744	0.500798	0.580505
scaffold10x_1035_pilon	378002	0.495978	0.589577
scaffold10x_1035_pilon	387135	0.484137	0.658642
scaffold10x_1035_pilon	395116	0.495978	0.658642
scaffold10x_1035_pilon	400716	0.564629	0.65372
scaffold10x_1035_pilon	413270	0.619255	0.643752
scaffold10x_1035_pilon	434193	0.620902	0.616741
scaffold10x_1035_pilon	440271	0.662447	0.660764
scaffold10x_1035_pilon	445506	0.665762	0.722377
scaffold10x_1035_pilon	463338	0.656934	0.733468
scaffold10x_1035_pilon	476210	0.653726	0.740726
scaffold10x_1035_pilon	482468	0.656564	0.815521
scaffold10x_1035_pilon	493012	0.659459	0.810461
scaffold10x_1035_pilon	502108	0.668101	0.854591
scaffold10x_1035_pilon	507576	0.653726	0.876923
scaffold10x_1035_pilon	518882	0.625947	0.88124
scaffold10x_1035_pilon	552788	0.622289	0.935928
scaffold10x_1035_pilon	566954	0.631502	0.865872
scaffold10x_1038_pilon	52121	0.553319	0.909431
scaffold10x_103_pilon	62100	0.655563	0.807003
scaffold10x_103_pilon	72121.5	0.620051	0.802829
scaffold10x_103_pilon	83503	0.575729	0.824571
scaffold10x_103_pilon	93149	0.579498	0.783838
scaffold10x_103_pilon	105920	0.591594	0.729529
scaffold10x_103_pilon	120933	0.568265	0.703844
scaffold10x_103_pilon	136416	0.575729	0.699417
scaffold10x_103_pilon	149003	0.591044	0.673104
scaffold10x_103_pilon	158718	0.564929	0.735342
scaffold10x_103_pilon	252644	0.583892	0.708798
scaffold10x_103_pilon	273682	0.592804	0.754271
scaffold10x_103_pilon	287146	0.599976	0.740875
scaffold10x_103_pilon	299198	0.666643	0.735711
scaffold10x_103_pilon	344154	0.653201	0.803727
scaffold10x_103_pilon	363113	0.593138	0.794911
scaffold10x_103_pilon	377935	0.599335	0.903379
scaffold10x_103_pilon	393759	0.622922	0.950711
scaffold10x_103_pilon	411917	0.670333	1.02493
scaffold10x_103_pilon	426670	0.667368	1.04099
scaffold10x_103_pilon	520666	0.661198	1.08869
scaffold10x_103_pilon	546464	0.668024	0.972156
scaffold10x_103_pilon	572380	0.642002	0.994602
scaffold10x_103_pilon	596325	0.647886	1.06647
scaffold10x_103_pilon	643598	0.702631	0.915917
scaffold10x_103_pilon	666284	0.725056	0.915917
scaffold10x_103_pilon	683196	0.710728	0.864255
scaffold10x_103_pilon	704012	0.710728	0.830296
scaffold10x_103_pilon	725078	0.664521	0.830296
scaffold10x_103_pilon	743946	0.687176	0.764864
scaffold10x_103_pilon	756354	0.685124	0.72829
scaffold10x_103_pilon	774192	0.689686	0.814019
scaffold10x_103_pilon	799432	0.72657	0.915258
scaffold10x_103_pilon	820774	0.733867	0.844212
scaffold10x_103_pilon	833498	0.701218	0.918054
scaffold10x_103_pilon	847902	0.695741	0.953565
scaffold10x_103_pilon	863892	0.679659	0.977376
scaffold10x_103_pilon	881967	0.660759	1.07479
scaffold10x_103_pilon	899474	0.637281	1.13198
scaffold10x_103_pilon	914826	0.5802	1.16674
scaffold10x_103_pilon	927504	0.607102	1.20839
scaffold10x_103_pilon	939564	0.613531	1.12369
scaffold10x_103_pilon	950151	0.613531	1.10531
scaffold10x_103_pilon	961670	0.603509	1.11754
scaffold10x_103_pilon	972724	0.58088	1.15043
scaffold10x_103_pilon	986008	0.61099	1.14282
scaffold10x_103_pilon	998142	0.681564	1.13997
scaffold10x_103_pilon	1.00779e+06	0.707954	1.02835
scaffold10x_103_pilon	1.03018e+06	0.725906	1.01438
scaffold10x_103_pilon	1.04637e+06	0.76409	1.00008
scaffold10x_103_pilon	1056249	0.732069	0.97855
scaffold10x_103_pilon	1062422	0.756043	0.986592
scaffold10x_103_pilon	1069742	0.758012	0.909067
scaffold10x_103_pilon	1080063	0.734462	0.921979
scaffold10x_103_pilon	1.09006e+06	0.762664	0.984247
scaffold10x_103_pilon	1.10219e+06	0.76444	0.956745
scaffold10x_103_pilon	1.11953e+06	0.752513	1.025
scaffold10x_103_pilon	1.12688e+06	0.716537	1.02155
scaffold10x_103_pilon	1.14373e+06	0.770712	0.956046
scaffold10x_103_pilon	1162935	0.770712	0.986592
scaffold10x_103_pilon	1174510	0.752475	1.03885
scaffold10x_103_pilon	1182402	0.716537	1.10792
scaffold10x_103_pilon	1194777	0.72894	1.20639
scaffold10x_103_pilon	1215546	0.741584	1.20639
scaffold10x_103_pilon	1.24278e+06	0.736426	1.12815
scaffold10x_103_pilon	1.28642e+06	0.701042	1.09359
scaffold10x_103_pilon	1.30184e+06	0.708618	0.993658
scaffold10x_103_pilon	1.3081e+06	0.65878	1.00267
scaffold10x_103_pilon	1.31352e+06	0.610325	1.00649
scaffold10x_103_pilon	1.3247e+06	0.600146	1.01592
scaffold10x_103_pilon	1.33615e+06	0.580967	0.901549
scaffold10x_103_pilon	1348529	0.580967	0.917332
scaffold10x_103_pilon	1.36435e+06	0.572666	0.861145
scaffold10x_103_pilon	1.39031e+06	0.519918	0.817421
scaffold10x_103_pilon	1421720	0.536281	0.836221
scaffold10x_103_pilon	1470633	0.54184	0.869159
scaffold10x_103_pilon	1.48259e+06	0.509605	0.808613
scaffold10x_103_pilon	1490055	0.544131	0.836221
scaffold10x_103_pilon	1.49513e+06	0.557811	0.823685
scaffold10x_103_pilon	1501430	0.575407	0.827909
scaffold10x_103_pilon	1508559	0.572371	0.866239
scaffold10x_103_pilon	1.51739e+06	0.577167	0.794273
scaffold10x_103_pilon	1.52649e+06	0.581405	0.794273
scaffold10x_103_pilon	1539193	0.599531	0.801537
scaffold10x_103_pilon	1550302	0.580445	0.779726
scaffold10x_103_pilon	1561852	0.580445	0.759546
scaffold10x_103_pilon	1.57147e+06	0.593743	0.765811
scaffold10x_103_pilon	1.57736e+06	0.584372	0.764303
scaffold10x_103_pilon	1583326	0.563463	0.73793
scaffold10x_103_pilon	1590538	0.567909	0.723426
scaffold10x_103_pilon	1.59699e+06	0.585478	0.715342
scaffold10x_103_pilon	1.60245e+06	0.567909	0.753207
scaffold10x_103_pilon	1608213	0.561168	0.764808
scaffold10x_103_pilon	1.61316e+06	0.553647	0.785632
scaffold10x_103_pilon	1620712	0.571809	0.811938
scaffold10x_103_pilon	1626651	0.591953	0.811938
scaffold10x_103_pilon	1631713	0.606488	0.830746
scaffold10x_103_pilon	1637041	0.61896	0.79586
scaffold10x_103_pilon	1643036	0.621674	0.75717
scaffold10x_103_pilon	1657360	0.60843	0.822463
scaffold10x_103_pilon	1.667e+06	0.596548	0.833428
scaffold10x_103_pilon	1678126	0.60843	0.76936
scaffold10x_103_pilon	1686537	0.582735	0.742752
scaffold10x_103_pilon	1698272	0.532109	0.697809
scaffold10x_103_pilon	1.716e+06	0.534795	0.741543
scaffold10x_103_pilon	1.72729e+06	0.506412	0.765242
scaffold10x_103_pilon	1.74135e+06	0.496508	0.732655
scaffold10x_103_pilon	1752305	0.495268	0.719881
scaffold10x_103_pilon	1.7713e+06	0.482135	0.747714
scaffold10x_103_pilon	1800360	0.509296	0.692013
scaffold10x_103_pilon	1.82085e+06	0.524131	0.676708
scaffold10x_103_pilon	1838594	0.530786	0.707624
scaffold10x_103_pilon	1.84949e+06	0.592905	0.694937
scaffold10x_103_pilon	1874682	0.640564	0.698133
scaffold10x_103_pilon	1892010	0.660683	0.620233
scaffold10x_103_pilon	1.90394e+06	0.697095	0.675453
scaffold10x_103_pilon	1928761	0.705644	0.747232
scaffold10x_103_pilon	1.94577e+06	0.746727	0.799117
scaffold10x_103_pilon	1.97724e+06	0.709398	0.857318
scaffold10x_103_pilon	2.00797e+06	0.697095	0.871949
scaffold10x_103_pilon	2034938	0.697095	0.894157
scaffold10x_103_pilon	2.04918e+06	0.668255	0.871184
scaffold10x_103_pilon	2.06325e+06	0.627916	0.913275
scaffold10x_103_pilon	2.08715e+06	0.571815	0.91745
scaffold10x_103_pilon	2093661	0.599188	0.935418
scaffold10x_103_pilon	2.10166e+06	0.607188	0.857735
scaffold10x_103_pilon	2117843	0.599188	0.738025
scaffold10x_103_pilon	2.12962e+06	0.58593	0.690601
scaffold10x_103_pilon	2154357	0.589274	0.641171
scaffold10x_103_pilon	2.16741e+06	0.585442	0.654779
scaffold10x_103_pilon	2184763	0.566045	0.636979
scaffold10x_103_pilon	2194296	0.560947	0.545918
scaffold10x_103_pilon	2206805	0.560947	0.509882
scaffold10x_103_pilon	2227161	0.607185	0.502269
scaffold10x_103_pilon	2.23782e+06	0.550244	0.50564
scaffold10x_103_pilon	2253208	0.521335	0.473479
scaffold10x_103_pilon	2.26764e+06	0.510165	0.501845
scaffold10x_103_pilon	2.27741e+06	0.510058	0.514113
scaffold10x_103_pilon	2.28699e+06	0.531714	0.520948
scaffold10x_103_pilon	2.29687e+06	0.538735	0.538872
scaffold10x_103_pilon	2309948	0.549096	0.527823
scaffold10x_103_pilon	2319122	0.573601	0.550452
scaffold10x_103_pilon	2.32746e+06	0.534602	0.54665
scaffold10x_103_pilon	2342919	0.505839	0.538258
scaffold10x_103_pilon	2.35769e+06	0.535573	0.554596
scaffold10x_103_pilon	2.38016e+06	0.558992	0.577542
scaffold10x_103_pilon	2.39893e+06	0.542226	0.594738
scaffold10x_103_pilon	2410806	0.545225	0.549594
scaffold10x_103_pilon	2420236	0.533355	0.520719
scaffold10x_103_pilon	2430794	0.510536	0.522397
scaffold10x_103_pilon	2442620	0.489455	0.517894
scaffold10x_103_pilon	2.45982e+06	0.452937	0.510944
scaffold10x_103_pilon	2470523	0.487546	0.533341
scaffold10x_103_pilon	2.476e+06	0.472468	0.50062
scaffold10x_103_pilon	2486357	0.475968	0.456623
scaffold10x_103_pilon	2503363	0.427427	0.456623
scaffold10x_103_pilon	2.5136e+06	0.423809	0.448878
scaffold10x_103_pilon	2521636	0.399725	0.438072
scaffold10x_103_pilon	2.55517e+06	0.422683	0.477947
scaffold10x_1040_pilon	73147.5	0.644035	0.397443
scaffold10x_1040_pilon	84005	0.609498	0.426472
scaffold10x_1040_pilon	93763	0.628683	0.427187
scaffold10x_1040_pilon	118666	0.629319	0.465342
scaffold10x_1040_pilon	145679	0.635576	0.456298
scaffold10x_1040_pilon	157954	0.678347	0.476224
scaffold10x_1040_pilon	163054	0.632812	0.488854
scaffold10x_1040_pilon	168227	0.586743	0.566121
scaffold10x_1040_pilon	173016	0.603702	0.624703
scaffold10x_1040_pilon	177822	0.574045	0.624703
scaffold10x_1040_pilon	185581	0.586743	0.625865
scaffold10x_1040_pilon	193850	0.617675	0.601462
scaffold10x_1040_pilon	202482	0.601134	0.588402
scaffold10x_1040_pilon	212664	0.58032	0.514573
scaffold10x_1040_pilon	227138	0.575652	0.508106
scaffold10x_1040_pilon	235834	0.530636	0.450122
scaffold10x_1040_pilon	244730	0.553034	0.436303
scaffold10x_1040_pilon	254329	0.587535	0.476903
scaffold10x_1040_pilon	261088	0.576155	0.439673
scaffold10x_1040_pilon	267010	0.579157	0.480055
scaffold10x_1040_pilon	271640	0.574908	0.492262
scaffold10x_1040_pilon	279796	0.549508	0.508069
scaffold10x_1040_pilon	287284	0.545351	0.508992
scaffold10x_1040_pilon	292498	0.582012	0.535862
scaffold10x_1040_pilon	301692	0.564492	0.586957
scaffold10x_1040_pilon	309137	0.583308	0.566714
scaffold10x_1040_pilon	317190	0.571227	0.600911
scaffold10x_1040_pilon	326028	0.570092	0.54709
scaffold10x_1040_pilon	332778	0.558048	0.50135
scaffold10x_1040_pilon	338632	0.570092	0.502196
scaffold10x_1040_pilon	342712	0.557174	0.509326
scaffold10x_1040_pilon	348410	0.549725	0.441344
scaffold10x_1040_pilon	352960	0.570626	0.434736
scaffold10x_1040_pilon	357920	0.524799	0.435071
scaffold10x_1040_pilon	361798	0.520313	0.439089
scaffold10x_1040_pilon	367530	0.526381	0.439951
scaffold10x_1040_pilon	374439	0.49282	0.448419
scaffold10x_1040_pilon	378641	0.481396	0.478004
scaffold10x_1040_pilon	383103	0.498177	0.482957
scaffold10x_1040_pilon	390050	0.496602	0.463633
scaffold10x_1040_pilon	394592	0.460684	0.402925
scaffold10x_1040_pilon	441255	0.46705	0.459565
scaffold10x_1040_pilon	472310	0.447565	0.48696
scaffold10x_1040_pilon	488622	0.477425	0.471964
scaffold10x_1040_pilon	498088	0.447565	0.471964
scaffold10x_1040_pilon	502709	0.433798	0.531593
scaffold10x_1040_pilon	509432	0.466671	0.561881
scaffold10x_1040_pilon	512932	0.491285	0.606045
scaffold10x_1040_pilon	516744	0.523251	0.697124
scaffold10x_1040_pilon	523416	0.495662	0.762074
scaffold10x_1040_pilon	527566	0.556353	0.878104
scaffold10x_1040_pilon	579808	0.521721	0.962039
scaffold10x_1040_pilon	610256	0.506807	1.09515
scaffold10x_1040_pilon	627024	0.477324	1.14909
scaffold10x_1040_pilon	635917	0.512284	1.27292
scaffold10x_1040_pilon	640340	0.477324	1.30337
scaffold10x_1040_pilon	645734	0.508752	1.40943
scaffold10x_1040_pilon	649096	0.479433	1.37505
scaffold10x_1040_pilon	652401	0.470094	1.3476
scaffold10x_1040_pilon	657926	0.516695	1.33567
scaffold10x_1040_pilon	663632	0.536106	1.4022
scaffold10x_1040_pilon	676304	0.573933	1.43185
scaffold10x_1040_pilon	682960	0.57583	1.36971
scaffold10x_1040_pilon	689340	0.560635	1.4673
scaffold10x_1040_pilon	694752	0.573933	1.46208
scaffold10x_1040_pilon	701405	0.624784	1.45435
scaffold10x_1040_pilon	714912	0.676525	1.46907
scaffold10x_1040_pilon	725528	0.630483	1.53527
scaffold10x_1040_pilon	733248	0.623239	1.52932
scaffold10x_1040_pilon	747902	0.605199	1.47592
scaffold10x_1040_pilon	763784	0.588277	1.46907
scaffold10x_1040_pilon	775588	0.535301	1.37615
scaffold10x_1040_pilon	789122	0.530681	1.37187
scaffold10x_1040_pilon	795492	0.566517	1.25881
scaffold10x_1040_pilon	822930	0.594261	1.1961
scaffold10x_1041_pilon	37467	1.24592	0.567446
scaffold10x_1041_pilon	45725.5	1.31212	0.479512
scaffold10x_1041_pilon	56164.5	1.20308	0.437292
scaffold10x_1041_pilon	61091.5	1.10495	0.356051
scaffold10x_1041_pilon	71017.5	1.27358	0.32527
scaffold10x_1041_pilon	78893	1.24568	0.327287
scaffold10x_1041_pilon	84687	1.27815	0.360683
scaffold10x_1041_pilon	90206.5	1.35624	0.375761
scaffold10x_1041_pilon	94232	1.23063	0.394673
scaffold10x_1041_pilon	98664	1.10243	0.383051
scaffold10x_1041_pilon	109514	1.05039	0.394673
scaffold10x_1041_pilon	119553	1.06612	0.437594
scaffold10x_1041_pilon	123996	1.116	0.422724
scaffold10x_1041_pilon	128766	1.21729	0.476496
scaffold10x_1041_pilon	141308	1.06612	0.482175
scaffold10x_1041_pilon	148664	1.05039	0.46735
scaffold10x_1041_pilon	158165	0.986685	0.447494
scaffold10x_1041_pilon	166096	1.02414	0.470844
scaffold10x_1041_pilon	171158	1.02928	0.470844
scaffold10x_1041_pilon	177888	0.986504	0.467458
scaffold10x_1041_pilon	184652	1.02528	0.445239
scaffold10x_1041_pilon	189988	0.888604	0.442029
scaffold10x_1041_pilon	193851	0.813113	0.459404
scaffold10x_1041_pilon	201782	0.792056	0.418576
scaffold10x_1041_pilon	211812	0.789056	0.427994
scaffold10x_1041_pilon	217626	0.742795	0.46357
scaffold10x_1041_pilon	227660	0.718448	0.466385
scaffold10x_1041_pilon	239896	0.682895	0.402699
scaffold10x_1041_pilon	246194	0.67746	0.402699
scaffold10x_1041_pilon	255064	0.653451	0.402699
scaffold10x_1041_pilon	260164	0.651352	0.442096
scaffold10x_1041_pilon	265982	0.662818	0.470143
scaffold10x_1041_pilon	271774	0.656523	0.483153
scaffold10x_1041_pilon	284434	0.584647	0.482929
scaffold10x_1041_pilon	295347	0.58932	0.486615
scaffold10x_1041_pilon	303851	0.62597	0.468466
scaffold10x_1041_pilon	308570	0.6648	0.462097
scaffold10x_1041_pilon	318964	0.607837	0.493714
scaffold10x_1041_pilon	325012	0.597937	0.497239
scaffold10x_1041_pilon	337952	0.612575	0.50412
scaffold10x_1041_pilon	438004	0.596622	0.507044
scaffold10x_1041_pilon	454262	0.612575	0.497239
scaffold10x_1041_pilon	465038	0.644253	0.469878
scaffold10x_1041_pilon	475748	0.719148	0.476549
scaffold10x_1041_pilon	484837	0.694066	0.481066
scaffold10x_1041_pilon	493523	0.702134	0.513029
scaffold10x_1041_pilon	500364	0.72118	0.552578
scaffold10x_1041_pilon	508512	0.783139	0.553522
scaffold10x_1041_pilon	515124	0.876429	0.518447
scaffold10x_1041_pilon	526839	0.938509	0.509783
scaffold10x_1041_pilon	628604	1.04757	0.468792
scaffold10x_1041_pilon	643956	1.11194	0.435672
scaffold10x_1041_pilon	653872	1.16847	0.436658
scaffold10x_1041_pilon	663290	1.11162	0.465074
scaffold10x_1041_pilon	671855	1.15834	0.479286
scaffold10x_1041_pilon	681630	1.22658	0.465074
scaffold10x_1041_pilon	689336	1.212	0.410523
scaffold10x_1041_pilon	705944	1.22658	0.407645
scaffold10x_1041_pilon	719284	1.2559	0.410523
scaffold10x_1041_pilon	733605	1.27914	0.417988
scaffold10x_1041_pilon	742766	1.21942	0.423288
scaffold10x_1041_pilon	749516	1.10957	0.441755
scaffold10x_1041_pilon	756519	1.05222	0.434462
scaffold10x_1041_pilon	765404	1.1324	0.423255
scaffold10x_1041_pilon	777480	1.12054	0.389434
scaffold10x_1041_pilon	812636	1.11025	0.387939
scaffold10x_1041_pilon	831791	1.08603	0.410119
scaffold10x_1041_pilon	847776	1.08265	0.408539
scaffold10x_1041_pilon	862085	1.01961	0.412371
scaffold10x_1041_pilon	880112	0.98148	0.412371
scaffold10x_1041_pilon	889222	0.945514	0.426498
scaffold10x_1041_pilon	896329	0.980288	0.423464
scaffold10x_1041_pilon	908126	0.985283	0.422203
scaffold10x_1041_pilon	914319	0.858966	0.425735
scaffold10x_1041_pilon	930624	0.963728	0.451814
scaffold10x_1041_pilon	976360	0.928494	0.465553
scaffold10x_1041_pilon	1012270	0.904665	0.46687
scaffold10x_1041_pilon	1026319	0.89591	0.484962
scaffold10x_1041_pilon	1058527	0.903521	0.488376
scaffold10x_1041_pilon	1077247	0.911203	0.476554
scaffold10x_1041_pilon	1.10085e+06	0.911203	0.475838
scaffold10x_1041_pilon	1108784	0.901025	0.49869
scaffold10x_1041_pilon	1130536	0.866592	0.517728
scaffold10x_1043_pilon	219712	0.540424	0.577927
scaffold10x_1043_pilon	333924	0.513689	0.54797
scaffold10x_1043_pilon	439924	0.503603	0.523242
scaffold10x_1043_pilon	453939	0.476631	0.529152
scaffold10x_1043_pilon	460358	0.510884	0.540755
scaffold10x_1043_pilon	491776	0.517929	0.515447
scaffold10x_1043_pilon	497926	0.499576	0.552651
scaffold10x_1043_pilon	505578	0.456867	0.555787
scaffold10x_1043_pilon	511580	0.469988	0.519463
scaffold10x_1043_pilon	515488	0.469988	0.518414
scaffold10x_1043_pilon	523239	0.456867	0.542969
scaffold10x_1043_pilon	554573	0.478713	0.605295
scaffold10x_1043_pilon	564175	0.538086	0.586334
scaffold10x_1043_pilon	569768	0.54807	0.573335
scaffold10x_1043_pilon	576374	0.532783	0.644263
scaffold10x_1043_pilon	607282	0.534346	0.698246
scaffold10x_1043_pilon	619547	0.534505	0.684932
scaffold10x_1043_pilon	626251	0.57817	0.659026
scaffold10x_1043_pilon	632330	0.596368	0.644874
scaffold10x_1043_pilon	638144	0.584695	0.655743
scaffold10x_1043_pilon	645921	0.668024	0.655743
scaffold10x_1043_pilon	653010	0.674688	0.605363
scaffold10x_1043_pilon	660167	0.628783	0.584909
scaffold10x_1043_pilon	696242	0.60589	0.568709
scaffold10x_1045_pilon	257240	1.40067	0.835394
scaffold10x_1045_pilon	328095	1.30334	0.722605
scaffold10x_1045_pilon	394441	1.05948	0.678454
scaffold10x_1045_pilon	487351	0.96467	0.653694
scaffold10x_1045_pilon	504006	0.969678	0.704509
scaffold10x_1045_pilon	515380	0.893353	0.701739
scaffold10x_1045_pilon	529599	0.954922	0.710846
scaffold10x_1045_pilon	532986	0.901251	0.674195
scaffold10x_1045_pilon	538352	0.845672	0.672923
scaffold10x_1045_pilon	545651	0.840894	0.644676
scaffold10x_1045_pilon	556430	0.882124	0.627648
scaffold10x_1045_pilon	565076	0.875958	0.641232
scaffold10x_1045_pilon	576626	0.872939	0.595502
scaffold10x_1045_pilon	588644	0.877009	0.559524
scaffold10x_1045_pilon	605950	0.828452	0.506586
scaffold10x_1045_pilon	617450	0.758383	0.490649
scaffold10x_1045_pilon	634121	0.69823	0.440755
scaffold10x_1045_pilon	645702	0.683466	0.461573
scaffold10x_1045_pilon	654796	0.694701	0.456032
scaffold10x_1045_pilon	663438	0.739546	0.466216
scaffold10x_1045_pilon	674332	0.723135	0.484111
scaffold10x_1045_pilon	685076	0.751608	0.468341
scaffold10x_1045_pilon	699002	0.751608	0.527037
scaffold10x_1045_pilon	711874	0.731242	0.551118
scaffold10x_1045_pilon	725829	0.753993	0.557606
scaffold10x_1045_pilon	733198	0.750088	0.534475
scaffold10x_1045_pilon	762830	0.775872	0.565743
scaffold10x_1045_pilon	781136	0.7724	0.592909
scaffold10x_1045_pilon	831479	0.765886	0.581695
scaffold10x_1045_pilon	850422	0.689058	0.579558
scaffold10x_1045_pilon	862501	0.659344	0.588352
scaffold10x_1045_pilon	870552	0.585392	0.596419
scaffold10x_1045_pilon	881773	0.589795	0.553522
scaffold10x_1045_pilon	888479	0.606715	0.553522
scaffold10x_1045_pilon	894250	0.583955	0.568359
scaffold10x_1045_pilon	900063	0.579919	0.629207
scaffold10x_1045_pilon	920220	0.589836	0.642124
scaffold10x_1045_pilon	931566	0.589836	0.642124
scaffold10x_1045_pilon	980598	0.606715	0.662682
scaffold10x_1045_pilon	998624	0.627341	0.685303
scaffold10x_1045_pilon	1008541	0.652287	0.743164
scaffold10x_1045_pilon	1.02045e+06	0.678655	0.73113
scaffold10x_1045_pilon	1028417	0.663549	0.743164
scaffold10x_1045_pilon	1033272	0.655528	0.748971
scaffold10x_1045_pilon	1.03894e+06	0.654405	0.743164
scaffold10x_1045_pilon	1.04659e+06	0.654225	0.720065
scaffold10x_1045_pilon	1.05229e+06	0.659565	0.705971
scaffold10x_1045_pilon	1.05842e+06	0.671447	0.722191
scaffold10x_1045_pilon	1067482	0.669263	0.712847
scaffold10x_1045_pilon	1.07667e+06	0.685124	0.712847
scaffold10x_1045_pilon	1.08821e+06	0.659565	0.698483
scaffold10x_1045_pilon	1.10599e+06	0.641565	0.698483
scaffold10x_1045_pilon	1115183	0.616519	0.702547
scaffold10x_1045_pilon	1123954	0.643612	0.654864
scaffold10x_1045_pilon	1135314	0.649563	0.643025
scaffold10x_1045_pilon	1147296	0.689321	0.628999
scaffold10x_1045_pilon	1.15788e+06	0.685124	0.632531
scaffold10x_1045_pilon	1171221	0.685124	0.627568
scaffold10x_1045_pilon	1180668	0.685564	0.626394
scaffold10x_1045_pilon	1.18892e+06	0.694628	0.612584
scaffold10x_1045_pilon	1200550	0.643537	0.557577
scaffold10x_1045_pilon	1212279	0.662563	0.589215
scaffold10x_1045_pilon	1221812	0.721092	0.522151
scaffold10x_1045_pilon	1.23052e+06	0.761482	0.552443
scaffold10x_1045_pilon	1241758	0.809485	0.562172
scaffold10x_1045_pilon	1.25139e+06	0.860315	0.64352
scaffold10x_1045_pilon	1.26194e+06	1.0538	0.670409
scaffold10x_1045_pilon	1.27484e+06	1.15767	0.663871
scaffold10x_1045_pilon	1283014	1.35835	0.728643
scaffold10x_1045_pilon	1308727	1.47891	0.749447
scaffold10x_1045_pilon	1314556	1.62081	0.769124
scaffold10x_1048_pilon	61726	0.561577	1.40026
scaffold10x_1048_pilon	78457	0.587447	1.47447
scaffold10x_1050_pilon	28872.5	0.879595	0.522424
scaffold10x_1050_pilon	37321.5	0.846262	0.515297
scaffold10x_1050_pilon	42249	0.840903	0.508002
scaffold10x_1050_pilon	47820	0.865803	0.496314
scaffold10x_1050_pilon	56491	0.870977	0.473482
scaffold10x_1050_pilon	62248.5	0.810942	0.443298
scaffold10x_1050_pilon	70195.5	0.759313	0.461821
scaffold10x_1050_pilon	79678.5	0.818642	0.473482
scaffold10x_1050_pilon	89443.5	0.818754	0.507898
scaffold10x_1050_pilon	95704	0.90788	0.539271
scaffold10x_1050_pilon	101534	0.924992	0.475257
scaffold10x_1050_pilon	110846	0.935635	0.472051
scaffold10x_1050_pilon	119348	0.949162	0.477273
scaffold10x_1050_pilon	128250	0.949162	0.46877
scaffold10x_1050_pilon	139188	0.939079	0.466742
scaffold10x_1050_pilon	147928	0.935979	0.50247
scaffold10x_1050_pilon	156508	0.946798	0.514011
scaffold10x_1050_pilon	170042	0.955356	0.508111
scaffold10x_1050_pilon	182564	1.00453	0.506328
scaffold10x_1050_pilon	189360	0.960343	0.535998
scaffold10x_1050_pilon	196283	0.95136	0.547804
scaffold10x_1050_pilon	203678	0.977388	0.594782
scaffold10x_1050_pilon	211620	1.0323	0.579892
scaffold10x_1050_pilon	220003	0.937864	0.579892
scaffold10x_1050_pilon	228150	0.886327	0.579892
scaffold10x_1050_pilon	235190	0.925034	0.546841
scaffold10x_1050_pilon	242650	0.881927	0.579892
scaffold10x_1050_pilon	253846	0.894424	0.605056
scaffold10x_1050_pilon	263316	0.823204	0.605056
scaffold10x_1050_pilon	270134	0.858303	0.594151
scaffold10x_1050_pilon	296013	0.856389	0.614075
scaffold10x_1050_pilon	305413	0.833599	0.591865
scaffold10x_1050_pilon	309002	0.790627	0.549875
scaffold10x_1050_pilon	330372	0.772481	0.538688
scaffold10x_1050_pilon	336292	0.814207	0.554455
scaffold10x_1050_pilon	340290	0.85595	0.534801
scaffold10x_1050_pilon	348018	0.881879	0.563396
scaffold10x_1050_pilon	354729	0.79013	0.67366
scaffold10x_1050_pilon	361874	0.69923	0.688453
scaffold10x_1050_pilon	369514	0.62698	0.676927
scaffold10x_1050_pilon	394629	0.565656	0.676927
scaffold10x_1050_pilon	405790	0.593313	0.745832
scaffold10x_1050_pilon	413855	0.588695	0.73704
scaffold10x_1050_pilon	437238	0.593454	0.766035
scaffold10x_1050_pilon	443863	0.562193	0.683485
scaffold10x_1050_pilon	448294	0.54022	0.733074
scaffold10x_1050_pilon	453836	0.521523	0.694577
scaffold10x_1050_pilon	460366	0.515843	0.622975
scaffold10x_1050_pilon	466661	0.680162	0.64593
scaffold10x_1050_pilon	484050	0.755893	0.683485
scaffold10x_1050_pilon	497334	0.786955	0.687965
scaffold10x_1050_pilon	504700	0.813599	0.645139
scaffold10x_1050_pilon	514562	0.811428	0.618457
scaffold10x_1050_pilon	523883	0.864624	0.580403
scaffold10x_1050_pilon	584661	0.935525	0.60417
scaffold10x_1050_pilon	590088	0.959188	0.569792
scaffold10x_1050_pilon	596718	1.02966	0.547756
scaffold10x_1050_pilon	623817	1.06244	0.530924
scaffold10x_1050_pilon	631434	0.934998	0.484366
scaffold10x_1050_pilon	648700	0.930501	0.433803
scaffold10x_1050_pilon	662226	0.913958	0.409205
scaffold10x_1050_pilon	669992	0.861713	0.431525
scaffold10x_1050_pilon	677466	0.907941	0.448909
scaffold10x_1050_pilon	685828	0.882329	0.472328
scaffold10x_1050_pilon	745074	0.761299	0.472328
scaffold10x_1050_pilon	752178	0.69692	0.457807
scaffold10x_1050_pilon	758098	0.691426	0.434283
scaffold10x_1050_pilon	783042	0.707066	0.404503
scaffold10x_1050_pilon	795302	0.800172	0.436707
scaffold10x_1050_pilon	801516	0.739648	0.433923
scaffold10x_1050_pilon	807016	0.787615	0.436534
scaffold10x_1050_pilon	813546	0.767876	0.416568
scaffold10x_1050_pilon	821621	0.744823	0.416601
scaffold10x_1050_pilon	827960	0.716109	0.423415
scaffold10x_1050_pilon	835244	0.747466	0.416601
scaffold10x_1050_pilon	841676	0.785591	0.426319
scaffold10x_1050_pilon	846545	0.750073	0.416216
scaffold10x_1050_pilon	852371	0.762133	0.450811
scaffold10x_1050_pilon	862681	0.740867	0.45253
scaffold10x_1050_pilon	867396	0.750073	0.430066
scaffold10x_1050_pilon	872044	0.810679	0.433298
scaffold10x_1050_pilon	876724	0.790783	0.44668
scaffold10x_1050_pilon	919813	0.778436	0.448896
scaffold10x_1050_pilon	942471	0.778436	0.44668
scaffold10x_1050_pilon	950664	0.821652	0.454445
scaffold10x_1050_pilon	955682	0.85441	0.430248
scaffold10x_1050_pilon	962896	0.809501	0.463191
scaffold10x_1050_pilon	972434	0.851673	0.435361
scaffold10x_1050_pilon	1.01042e+06	0.905989	0.453011
scaffold10x_1050_pilon	1027033	0.888844	0.499389
scaffold10x_1050_pilon	1047939	0.767003	0.478715
scaffold10x_1050_pilon	1.05372e+06	0.745442	0.476076
scaffold10x_1050_pilon	1097227	0.738354	0.479906
scaffold10x_1050_pilon	1.12399e+06	0.737992	0.498905
scaffold10x_1050_pilon	1132635	0.730867	0.505189
scaffold10x_1050_pilon	1.14144e+06	0.679951	0.531784
scaffold10x_1050_pilon	1152032	0.708509	0.528267
scaffold10x_1050_pilon	1.16534e+06	0.678863	0.554014
scaffold10x_1050_pilon	1.2035e+06	0.686704	0.575228
scaffold10x_1050_pilon	1232799	0.714216	0.604346
scaffold10x_1050_pilon	1.25741e+06	0.765834	0.618184
scaffold10x_1050_pilon	1265726	0.77194	0.617536
scaffold10x_1050_pilon	1285002	0.778676	0.617536
scaffold10x_1050_pilon	1294188	0.778676	0.604281
scaffold10x_1050_pilon	1.30368e+06	0.74086	0.5758
scaffold10x_1050_pilon	1366214	0.745014	0.520599
scaffold10x_1050_pilon	1.39669e+06	0.72534	0.523827
scaffold10x_1050_pilon	1409270	0.763352	0.545472
scaffold10x_1050_pilon	1.41709e+06	0.738093	0.500634
scaffold10x_1050_pilon	1.4342e+06	0.736397	0.511479
scaffold10x_1050_pilon	1.44261e+06	0.781821	0.494344
scaffold10x_1050_pilon	1450147	0.781821	0.514098
scaffold10x_1050_pilon	1466943	0.787718	0.553934
scaffold10x_1050_pilon	1473339	0.84583	0.571143
scaffold10x_1050_pilon	1480727	0.800838	0.602719
scaffold10x_1050_pilon	1544733	0.888534	0.609487
scaffold10x_1050_pilon	1.57253e+06	0.934298	0.637273
scaffold10x_1050_pilon	1.58841e+06	0.924066	0.621833
scaffold10x_1050_pilon	1.59659e+06	0.933683	0.636312
scaffold10x_1050_pilon	1.60243e+06	0.914985	0.598532
scaffold10x_1050_pilon	1607778	0.822516	0.607981
scaffold10x_1050_pilon	1612886	0.807207	0.618074
scaffold10x_1050_pilon	1617556	0.846825	0.606066
scaffold10x_1050_pilon	1630977	0.794467	0.618074
scaffold10x_1050_pilon	1.63727e+06	0.800427	0.618074
scaffold10x_1050_pilon	1666918	0.763638	0.63526
scaffold10x_1050_pilon	1708279	0.788468	0.605323
scaffold10x_1050_pilon	1.72199e+06	0.783686	0.625985
scaffold10x_1050_pilon	1.72866e+06	0.741248	0.667451
scaffold10x_1050_pilon	1.73593e+06	0.778812	0.679419
scaffold10x_1050_pilon	1757184	0.79004	0.669942
scaffold10x_1050_pilon	1768875	0.793158	0.644348
scaffold10x_1050_pilon	1.77643e+06	0.797486	0.616322
scaffold10x_1050_pilon	1.78788e+06	0.864871	0.557739
scaffold10x_1050_pilon	1.79372e+06	0.913216	0.560065
scaffold10x_1050_pilon	1829738	1.00066	0.557739
scaffold10x_1050_pilon	1.85846e+06	0.866448	0.562532
scaffold10x_1050_pilon	1866831	0.782131	0.536613
scaffold10x_1050_pilon	1879913	0.792275	0.523572
scaffold10x_1050_pilon	1893043	0.759114	0.498788
scaffold10x_1050_pilon	1920822	0.72379	0.499921
scaffold10x_1052_pilon	58688	0.852953	1.45641
scaffold10x_1052_pilon	74008	0.872855	1.45925
scaffold10x_1052_pilon	85058	0.879532	1.6084
scaffold10x_1052_pilon	99055.5	0.906214	1.56658
scaffold10x_1052_pilon	116674	0.861157	1.45215
scaffold10x_1052_pilon	124414	0.923405	1.33015
scaffold10x_1052_pilon	131316	0.943669	1.38488
scaffold10x_1052_pilon	141530	0.985704	1.31075
scaffold10x_1052_pilon	151742	1.00553	1.19325
scaffold10x_1052_pilon	159696	0.96224	1.2562
scaffold10x_1052_pilon	170673	0.886595	1.22791
scaffold10x_1052_pilon	182084	0.876085	1.18497
scaffold10x_1052_pilon	203042	0.870917	1.10411
scaffold10x_1052_pilon	215730	0.891899	1.07303
scaffold10x_1052_pilon	224554	0.902165	1.12639
scaffold10x_1052_pilon	232418	0.768386	1.16963
scaffold10x_1053_pilon	77479	0.986353	0.481115
scaffold10x_1055_pilon	115714	0.589359	1.07966
scaffold10x_1055_pilon	152428	0.574247	1.10804
scaffold10x_1055_pilon	189634	0.605887	1.12578
scaffold10x_1055_pilon	199386	0.663328	1.19786
scaffold10x_1055_pilon	216944	0.638681	1.18304
scaffold10x_1055_pilon	228665	0.638681	1.24024
scaffold10x_1055_pilon	234054	0.663828	1.19299
scaffold10x_1055_pilon	239342	0.645658	1.19595
scaffold10x_1055_pilon	247418	0.613376	1.05505
scaffold10x_1055_pilon	283626	0.578259	0.982861
scaffold10x_1055_pilon	314376	0.567663	0.974741
scaffold10x_1055_pilon	352347	0.551845	0.945429
scaffold10x_1055_pilon	373223	0.541296	0.95926
scaffold10x_1055_pilon	379038	0.524022	0.816713
scaffold10x_1055_pilon	390258	0.531824	0.777581
scaffold10x_1055_pilon	397928	0.542287	0.756546
scaffold10x_1055_pilon	404170	0.568005	0.808968
scaffold10x_1055_pilon	411940	0.554411	0.807773
scaffold10x_1055_pilon	422050	0.591481	0.85671
scaffold10x_1055_pilon	448116	0.589255	0.8551
scaffold10x_1055_pilon	477600	0.542287	0.854483
scaffold10x_1055_pilon	511870	0.516801	0.851184
scaffold10x_1055_pilon	532428	0.512268	0.829063
scaffold10x_1055_pilon	543738	0.525272	0.8551
scaffold10x_1055_pilon	553248	0.549542	0.867424
scaffold10x_1055_pilon	566148	0.542419	0.861094
scaffold10x_1055_pilon	573872	0.525878	0.853417
scaffold10x_1055_pilon	582311	0.525878	0.931353
scaffold10x_1055_pilon	589086	0.500338	0.913143
scaffold10x_1055_pilon	596018	0.518108	0.939273
scaffold10x_1055_pilon	604097	0.552415	0.942154
scaffold10x_1055_pilon	610043	0.581183	1.01223
scaffold10x_1055_pilon	616032	0.619226	1.02767
scaffold10x_1055_pilon	626300	0.607692	1.06872
scaffold10x_1055_pilon	638546	0.580852	1.0953
scaffold10x_1055_pilon	653228	0.595117	1.13887
scaffold10x_1055_pilon	662902	0.626073	1.20112
scaffold10x_1055_pilon	681886	0.64473	1.22971
scaffold10x_1056_pilon	78859	0.470401	1.03239
scaffold10x_1056_pilon	95907.5	0.445034	0.980641
scaffold10x_1056_pilon	103281	0.440305	1.03955
scaffold10x_1056_pilon	119140	0.447972	0.978917
scaffold10x_1056_pilon	131680	0.443684	0.883486
scaffold10x_1056_pilon	162653	0.492955	0.804705
scaffold10x_1056_pilon	167246	0.513294	0.757212
scaffold10x_1056_pilon	173546	0.509733	0.695631
scaffold10x_1056_pilon	194272	0.523539	0.62048
scaffold10x_1056_pilon	201593	0.600958	0.621742
scaffold10x_1056_pilon	208551	0.631882	0.654892
scaffold10x_1056_pilon	228158	0.704465	0.74022
scaffold10x_1056_pilon	238929	0.707533	0.655947
scaffold10x_1056_pilon	246837	0.704423	0.696535
scaffold10x_1056_pilon	254818	0.713275	0.741471
scaffold10x_1056_pilon	259153	0.685756	0.784085
scaffold10x_1056_pilon	267448	0.663467	0.802305
scaffold10x_1056_pilon	284928	0.691992	0.872006
scaffold10x_1056_pilon	305448	0.653633	0.935856
scaffold10x_1056_pilon	311471	0.578613	1.01569
scaffold10x_1056_pilon	319510	0.571593	0.93912
scaffold10x_1056_pilon	328732	0.563349	0.961374
scaffold10x_1056_pilon	339394	0.570512	0.941708
scaffold10x_1056_pilon	349660	0.554668	0.961374
scaffold10x_1056_pilon	363706	0.535548	0.993597
scaffold10x_1056_pilon	373584	0.542978	1.04151
scaffold10x_1056_pilon	384814	0.554668	1.09612
scaffold10x_1056_pilon	406240	0.540831	1.13672
scaffold10x_1056_pilon	416662	0.571571	1.23004
scaffold10x_1056_pilon	423975	0.536741	1.31335
scaffold10x_1056_pilon	431870	0.571172	1.43459
scaffold10x_1056_pilon	440586	0.580773	1.29359
scaffold10x_1056_pilon	450478	0.501547	1.36135
scaffold10x_1056_pilon	465990	0.497743	1.41588
scaffold10x_1056_pilon	482899	0.47841	1.3454
scaffold10x_1056_pilon	498560	0.450949	1.26161
scaffold10x_1056_pilon	509690	0.434376	1.24551
scaffold10x_1056_pilon	527692	0.43866	1.13316
scaffold10x_1058_pilon	213740	1.976	0.725168
scaffold10x_1058_pilon	243366	1.87129	0.754898
scaffold10x_1058_pilon	279321	1.88996	0.7336
scaffold10x_1058_pilon	385189	1.99225	0.681007
scaffold10x_1058_pilon	397169	2.11096	0.694805
scaffold10x_1058_pilon	407714	2.22206	0.746737
scaffold10x_1058_pilon	425453	2.24538	0.737456
scaffold10x_1058_pilon	438988	2.10376	0.700888
scaffold10x_1058_pilon	457951	2.41912	0.699055
scaffold10x_1058_pilon	471242	2.5131	0.690439
scaffold10x_1058_pilon	482681	2.58883	0.706131
scaffold10x_1058_pilon	492461	2.65378	0.69179
scaffold10x_1058_pilon	504890	2.61707	0.750892
scaffold10x_1058_pilon	520030	2.5381	0.820274
scaffold10x_1058_pilon	539329	2.58909	0.776485
scaffold10x_1058_pilon	554978	2.42924	0.775027
scaffold10x_1058_pilon	578596	2.272	0.777134
scaffold10x_1058_pilon	598843	2.35257	0.840713
scaffold10x_1058_pilon	611630	2.22608	0.779015
scaffold10x_1058_pilon	625848	2.12127	0.751655
scaffold10x_1058_pilon	641882	2.05863	0.759507
scaffold10x_1058_pilon	655574	2.08588	0.743387
scaffold10x_1058_pilon	667601	2.18096	0.749235
scaffold10x_1058_pilon	717544	2.21272	0.746803
scaffold10x_1058_pilon	803333	2.1747	0.755321
scaffold10x_1058_pilon	872628	2.36618	0.780753
scaffold10x_1058_pilon	954472	2.36618	0.821126
scaffold10x_1058_pilon	1.07441e+06	2.48344	0.788698
scaffold10x_105_pilon	139212	0.518598	0.781374
scaffold10x_105_pilon	180757	0.499912	0.826023
scaffold10x_1060_pilon	10818.5	0.606933	0.822177
scaffold10x_1061_pilon	205280	0.446206	0.625445
scaffold10x_1061_pilon	334494	0.442251	0.605672
scaffold10x_1061_pilon	350263	0.449679	0.56136
scaffold10x_1061_pilon	356056	0.446206	0.559315
scaffold10x_1061_pilon	361937	0.437813	0.554687
scaffold10x_1061_pilon	368400	0.433738	0.558705
scaffold10x_1061_pilon	376498	0.453221	0.554053
scaffold10x_1061_pilon	389295	0.446955	0.52819
scaffold10x_1061_pilon	409364	0.430678	0.554608
scaffold10x_1061_pilon	420455	0.450915	0.559315
scaffold10x_1061_pilon	427946	0.445716	0.5517
scaffold10x_1061_pilon	439130	0.454316	0.521689
scaffold10x_1061_pilon	455120	0.433779	0.521042
scaffold10x_1061_pilon	462692	0.472116	0.498631
scaffold10x_1061_pilon	468844	0.486221	0.473183
scaffold10x_1061_pilon	475880	0.489398	0.477906
scaffold10x_1061_pilon	482579	0.499514	0.475042
scaffold10x_1061_pilon	490422	0.517957	0.470645
scaffold10x_1061_pilon	500626	0.522133	0.451283
scaffold10x_1061_pilon	512821	0.501763	0.429943
scaffold10x_1061_pilon	524454	0.498311	0.44087
scaffold10x_1061_pilon	530806	0.520787	0.440172
scaffold10x_1061_pilon	549068	0.513133	0.434403
scaffold10x_1061_pilon	557386	0.517263	0.424342
scaffold10x_1061_pilon	565473	0.519538	0.445834
scaffold10x_1061_pilon	573160	0.526657	0.451646
scaffold10x_1061_pilon	582710	0.526657	0.499795
scaffold10x_1061_pilon	591372	0.513133	0.49243
scaffold10x_1061_pilon	602150	0.545443	0.495549
scaffold10x_1061_pilon	609304	0.547177	0.510871
scaffold10x_1061_pilon	619730	0.553012	0.542035
scaffold10x_1061_pilon	628219	0.525273	0.538922
scaffold10x_1061_pilon	637305	0.528393	0.525691
scaffold10x_1061_pilon	644525	0.500714	0.538922
scaffold10x_1061_pilon	653810	0.481038	0.5224
scaffold10x_1061_pilon	664390	0.484245	0.45918
scaffold10x_1061_pilon	676566	0.451237	0.44484
scaffold10x_1061_pilon	834784	0.445147	0.467094
scaffold10x_1061_pilon	842887	0.44773	0.477117
scaffold10x_1061_pilon	850582	0.442561	0.438757
scaffold10x_1061_pilon	860892	0.454182	0.436307
scaffold10x_1061_pilon	874166	0.479105	0.434851
scaffold10x_1061_pilon	879954	0.478393	0.461255
scaffold10x_1061_pilon	888368	0.499189	0.524609
scaffold10x_1061_pilon	894946	0.505116	0.568369
scaffold10x_1061_pilon	907744	0.480913	0.589759
scaffold10x_1061_pilon	956882	0.483763	0.587052
scaffold10x_1061_pilon	1119213	0.4941	0.590932
scaffold10x_1061_pilon	1174675	0.50466	0.570433
scaffold10x_1066_pilon	9417	2.78692	2.24181
scaffold10x_1068_pilon	111926	0.565301	0.562782
scaffold10x_1068_pilon	128974	0.602847	0.627539
scaffold10x_1068_pilon	144268	0.547155	0.600234
scaffold10x_1068_pilon	154720	0.538988	0.566739
scaffold10x_1068_pilon	165674	0.536126	0.606689
scaffold10x_1068_pilon	181756	0.554706	0.59787
scaffold10x_1068_pilon	194684	0.552573	0.541908
scaffold10x_1068_pilon	218812	0.548517	0.55441
scaffold10x_1068_pilon	253844	0.546077	0.504378
scaffold10x_1068_pilon	268184	0.558637	0.499702
scaffold10x_1068_pilon	289129	0.558893	0.496296
scaffold10x_1068_pilon	302966	0.558893	0.443762
scaffold10x_1068_pilon	315246	0.558893	0.482715
scaffold10x_1068_pilon	323175	0.557271	0.477187
scaffold10x_1068_pilon	330270	0.519678	0.46848
scaffold10x_1068_pilon	342072	0.521406	0.479372
scaffold10x_1068_pilon	385136	0.525425	0.503604
scaffold10x_1068_pilon	411980	0.521406	0.513925
scaffold10x_1068_pilon	422972	0.565586	0.505161
scaffold10x_1068_pilon	459875	0.516906	0.482134
scaffold10x_1068_pilon	528498	0.514868	0.492944
scaffold10x_1068_pilon	538392	0.496256	0.543375
scaffold10x_1068_pilon	558824	0.541587	0.506545
scaffold10x_1068_pilon	589912	0.70113	0.545452
scaffold10x_1068_pilon	634442	0.856254	0.55407
scaffold10x_1068_pilon	675951	0.885575	0.545452
scaffold10x_1068_pilon	731432	0.901305	0.575484
scaffold10x_1068_pilon	740450	1.01906	0.584505
scaffold10x_1068_pilon	750280	0.911832	0.636673
scaffold10x_1068_pilon	789112	0.932243	0.675181
scaffold10x_1068_pilon	851471	0.892596	0.660955
scaffold10x_1068_pilon	857556	1.01906	0.692711
scaffold10x_1068_pilon	874548	1.07869	0.725895
scaffold10x_1068_pilon	905531	0.981263	0.695137
scaffold10x_1068_pilon	950554	1.09488	0.701371
scaffold10x_1068_pilon	992626	1.05524	0.709747
scaffold10x_1068_pilon	1.00471e+06	1.02443	0.684698
scaffold10x_1068_pilon	1.01031e+06	0.994883	0.709747
scaffold10x_1068_pilon	1.02234e+06	1.06491	0.6825
scaffold10x_1068_pilon	1.03493e+06	1.07949	0.683287
scaffold10x_1068_pilon	1050966	1.11796	0.684698
scaffold10x_1068_pilon	1070116	1.04987	0.645028
scaffold10x_1068_pilon	1.07866e+06	0.911465	0.644328
scaffold10x_1068_pilon	1.09263e+06	0.712666	0.653551
scaffold10x_1068_pilon	1108114	0.631814	0.652576
scaffold10x_1068_pilon	1.11614e+06	0.659294	0.645028
scaffold10x_1068_pilon	1.12739e+06	0.663596	0.598206
scaffold10x_1068_pilon	1.13535e+06	0.677813	0.546295
scaffold10x_1068_pilon	1149565	0.680839	0.567592
scaffold10x_1068_pilon	1.1685e+06	0.719334	0.564176
scaffold10x_1068_pilon	1191922	0.699985	0.56425
scaffold10x_1068_pilon	1212905	0.711863	0.59012
scaffold10x_1068_pilon	1224735	0.73378	0.60069
scaffold10x_1068_pilon	1.23779e+06	0.720986	0.572703
scaffold10x_1068_pilon	1251889	0.68646	0.556569
scaffold10x_1068_pilon	1.25983e+06	0.716112	0.537353
scaffold10x_1068_pilon	1.27526e+06	0.686736	0.614225
scaffold10x_1068_pilon	1283784	0.602181	0.621674
scaffold10x_1068_pilon	1292052	0.585904	0.621913
scaffold10x_1068_pilon	1308033	0.56418	0.580762
scaffold10x_1068_pilon	1.32579e+06	0.561464	0.566391
scaffold10x_1068_pilon	1337576	0.561464	0.557328
scaffold10x_1068_pilon	1.34711e+06	0.580191	0.55085
scaffold10x_1068_pilon	1.35579e+06	0.594405	0.532565
scaffold10x_1068_pilon	1361887	0.559736	0.516593
scaffold10x_1068_pilon	1.36825e+06	0.532743	0.541331
scaffold10x_1068_pilon	1.37894e+06	0.519855	0.513876
scaffold10x_1068_pilon	1.38626e+06	0.544196	0.514539
scaffold10x_1068_pilon	1392786	0.552533	0.476042
scaffold10x_1068_pilon	1.41026e+06	0.552533	0.469955
scaffold10x_1068_pilon	1.42878e+06	0.562413	0.491938
scaffold10x_1068_pilon	1.45177e+06	0.576738	0.491938
scaffold10x_1068_pilon	1.46548e+06	0.534894	0.474182
scaffold10x_1068_pilon	1.48341e+06	0.554259	0.475721
scaffold10x_1068_pilon	1494305	0.580991	0.482523
scaffold10x_1068_pilon	1504424	0.568196	0.474182
scaffold10x_1068_pilon	1.51554e+06	0.577131	0.490826
scaffold10x_1068_pilon	1521622	0.553418	0.511303
scaffold10x_1068_pilon	1.53504e+06	0.555198	0.510687
scaffold10x_1068_pilon	1548582	0.555228	0.522041
scaffold10x_1068_pilon	1.56209e+06	0.564309	0.519922
scaffold10x_1068_pilon	1580612	0.518147	0.513625
scaffold10x_1068_pilon	1.59508e+06	0.497549	0.521879
scaffold10x_1068_pilon	1610919	0.475437	0.543629
scaffold10x_1068_pilon	1.62283e+06	0.476865	0.534801
scaffold10x_1068_pilon	1639986	0.494334	0.548163
scaffold10x_1068_pilon	1667667	0.494935	0.539152
scaffold10x_1068_pilon	1.68071e+06	0.52023	0.521834
scaffold10x_1068_pilon	1.69881e+06	0.488434	0.521834
scaffold10x_1068_pilon	1.72607e+06	0.529812	0.507767
scaffold10x_1068_pilon	1734364	0.66309	0.539152
scaffold10x_1068_pilon	1.73878e+06	0.946253	0.544781
scaffold10x_1068_pilon	1.74769e+06	1.40169	0.599818
scaffold10x_1068_pilon	1765560	2.25384	0.641518
scaffold10x_1068_pilon	1774879	3.12753	0.685963
scaffold10x_1068_pilon	1806265	4.00468	0.706073
scaffold10x_1068_pilon	1.86068e+06	4.15533	0.647607
scaffold10x_1068_pilon	1.8759e+06	4.35305	0.649565
scaffold10x_1068_pilon	1891876	4.59789	0.664624
scaffold10x_1068_pilon	1.92047e+06	4.49028	0.673652
scaffold10x_1068_pilon	1.93569e+06	4.02244	0.684072
scaffold10x_1068_pilon	1942531	3.49368	0.717199
scaffold10x_1068_pilon	1.95778e+06	3.24837	0.684072
scaffold10x_1068_pilon	1975641	2.926	0.60408
scaffold10x_1068_pilon	1987090	2.52872	0.584553
scaffold10x_1068_pilon	2.01676e+06	2.03841	0.52979
scaffold10x_1068_pilon	2057534	2.10016	0.544594
scaffold10x_1068_pilon	2068293	2.10224	0.563033
scaffold10x_1068_pilon	2081498	2.10016	0.581063
scaffold10x_1068_pilon	2110561	1.97857	0.616236
scaffold10x_1068_pilon	2124445	1.86509	0.598731
scaffold10x_1068_pilon	2.13655e+06	1.82927	0.587497
scaffold10x_1068_pilon	2.18092e+06	1.55634	0.549995
scaffold10x_1068_pilon	2188599	1.45085	0.568428
scaffold10x_1068_pilon	2197742	1.28934	0.555848
scaffold10x_1068_pilon	2210939	1.21191	0.570229
scaffold10x_1068_pilon	2.2212e+06	1.04714	0.595421
scaffold10x_1068_pilon	2.22941e+06	0.951342	0.571048
scaffold10x_1068_pilon	2.23882e+06	0.787661	0.552909
scaffold10x_1068_pilon	2.26525e+06	0.689021	0.54655
scaffold10x_1068_pilon	2276106	0.644534	0.519804
scaffold10x_1068_pilon	2320688	0.578556	0.501395
scaffold10x_1068_pilon	2.36027e+06	0.688108	0.538216
scaffold10x_1068_pilon	2.36772e+06	0.907713	0.551633
scaffold10x_1068_pilon	2372850	1.36755	0.569879
scaffold10x_1068_pilon	2392489	1.55231	0.614154
scaffold10x_1068_pilon	2.40474e+06	1.77826	0.636279
scaffold10x_1068_pilon	2.41414e+06	2.33547	0.690195
scaffold10x_1068_pilon	2.43127e+06	2.69011	0.70746
scaffold10x_1068_pilon	2.44393e+06	2.84202	0.729283
scaffold10x_1068_pilon	2464697	3.09842	0.736411
scaffold10x_1068_pilon	2510458	3.35385	0.850909
scaffold10x_1068_pilon	2533660	2.90656	0.84471
scaffold10x_1068_pilon	2550456	2.4714	0.858994
scaffold10x_1068_pilon	2556995	2.18388	0.767383
scaffold10x_1068_pilon	2.57551e+06	2.27039	0.735543
scaffold10x_1068_pilon	2.58709e+06	2.26834	0.713157
scaffold10x_1068_pilon	2.6012e+06	2.1368	0.688219
scaffold10x_1068_pilon	2617856	2.06656	0.652634
scaffold10x_1068_pilon	2.63138e+06	1.97262	0.67009
scaffold10x_1068_pilon	2.64998e+06	1.73671	0.694733
scaffold10x_1068_pilon	2.66216e+06	1.78498	0.664228
scaffold10x_1068_pilon	2681202	1.77179	0.627797
scaffold10x_1068_pilon	2.69694e+06	1.63519	0.622297
scaffold10x_1068_pilon	2.70465e+06	1.65191	0.672297
scaffold10x_1068_pilon	2.71003e+06	1.52653	0.663778
scaffold10x_1068_pilon	2.71625e+06	1.56172	0.644151
scaffold10x_1068_pilon	2.72941e+06	1.55629	0.627886
scaffold10x_1068_pilon	2738925	1.58955	0.662047
scaffold10x_1068_pilon	2.74849e+06	1.60465	0.644083
scaffold10x_1068_pilon	2.7663e+06	1.65756	0.599575
scaffold10x_1072_pilon	63276	0.679835	0.662426
scaffold10x_1072_pilon	71963	0.769226	0.603636
scaffold10x_1072_pilon	83486.5	0.849959	0.54486
scaffold10x_1072_pilon	95259.5	0.872446	0.539297
scaffold10x_1072_pilon	110324	0.886407	0.555969
scaffold10x_1072_pilon	117828	0.96456	0.573164
scaffold10x_1072_pilon	127042	0.916028	0.579741
scaffold10x_1072_pilon	140452	0.96456	0.570735
scaffold10x_1072_pilon	147364	0.974716	0.579741
scaffold10x_1072_pilon	161004	0.99119	0.549492
scaffold10x_1072_pilon	167739	0.988257	0.550859
scaffold10x_1072_pilon	177042	0.900058	0.564375
scaffold10x_1072_pilon	189868	0.829785	0.579374
scaffold10x_1072_pilon	197724	0.861649	0.564312
scaffold10x_1072_pilon	210784	0.899025	0.547395
scaffold10x_1072_pilon	220459	0.900446	0.540496
scaffold10x_1072_pilon	229376	0.993584	0.52043
scaffold10x_1072_pilon	240806	0.907604	0.494946
scaffold10x_1072_pilon	246148	0.898232	0.445082
scaffold10x_1072_pilon	252308	0.867634	0.50437
scaffold10x_1072_pilon	260977	0.925643	0.485814
scaffold10x_1072_pilon	272292	0.976583	0.471243
scaffold10x_1072_pilon	324262	0.982014	0.485077
scaffold10x_1072_pilon	391580	0.970695	0.491466
scaffold10x_1072_pilon	420488	0.901408	0.49807
scaffold10x_1072_pilon	429877	0.853693	0.474141
scaffold10x_1073_pilon	161246	0.506011	0.635744
scaffold10x_1074_pilon	124164	0.749558	0.525322
scaffold10x_1074_pilon	133055	0.686415	0.526437
scaffold10x_1074_pilon	149804	0.768769	0.55244
scaffold10x_1074_pilon	171017	0.797894	0.544258
scaffold10x_1074_pilon	183108	0.814726	0.530942
scaffold10x_1074_pilon	202962	0.686415	0.57648
scaffold10x_1074_pilon	224871	0.668132	0.622824
scaffold10x_1074_pilon	297608	0.688391	0.623484
scaffold10x_1074_pilon	319100	0.665592	0.595522
scaffold10x_1074_pilon	336768	0.626613	0.610685
scaffold10x_1074_pilon	361167	0.623821	0.627616
scaffold10x_1074_pilon	389574	0.661582	0.622511
scaffold10x_1074_pilon	405682	0.625973	0.664053
scaffold10x_1074_pilon	423674	0.620512	0.709141
scaffold10x_1074_pilon	444386	0.601667	0.739016
scaffold10x_1074_pilon	461650	0.594259	0.744514
scaffold10x_1074_pilon	475366	0.632957	0.690585
scaffold10x_1074_pilon	494160	0.594259	0.762478
scaffold10x_1074_pilon	513546	0.576926	0.785987
scaffold10x_1074_pilon	530848	0.565864	0.803146
scaffold10x_1074_pilon	555445	0.565864	0.91002
scaffold10x_1074_pilon	583321	0.51846	1.03894
scaffold10x_1074_pilon	595754	0.498517	1.17501
scaffold10x_1074_pilon	611150	0.486229	1.32377
scaffold10x_1074_pilon	634040	0.482104	1.46261
scaffold10x_1074_pilon	646476	0.474083	1.69043
scaffold10x_1074_pilon	654689	0.413731	1.80539
scaffold10x_1074_pilon	664469	0.454668	1.74631
scaffold10x_1074_pilon	677152	0.457544	1.76047
scaffold10x_1074_pilon	701890	0.461218	1.82971
scaffold10x_1074_pilon	715290	0.461218	1.7756
scaffold10x_1074_pilon	723082	0.474801	1.64163
scaffold10x_1074_pilon	735044	0.445454	1.3071
scaffold10x_1074_pilon	753022	0.411219	1.11173
scaffold10x_1074_pilon	764864	0.423976	0.849775
scaffold10x_1074_pilon	785222	0.44871	0.81185
scaffold10x_1074_pilon	801402	0.458497	0.734454
scaffold10x_1074_pilon	812428	0.478435	0.720362
scaffold10x_1074_pilon	856792	0.479579	0.672946
scaffold10x_1074_pilon	930717	0.497547	0.638635
scaffold10x_1074_pilon	945288	0.498465	0.705416
scaffold10x_1074_pilon	957997	0.480453	0.760802
scaffold10x_1074_pilon	970717	0.508501	0.806956
scaffold10x_1074_pilon	990522	0.533941	0.860025
scaffold10x_1074_pilon	999888	0.527236	1.05368
scaffold10x_1074_pilon	1018360	0.51289	1.0489
scaffold10x_1074_pilon	1.03354e+06	0.50532	1.07921
scaffold10x_1074_pilon	1043553	0.492629	1.08019
scaffold10x_1074_pilon	1.09025e+06	0.470467	1.11001
scaffold10x_1074_pilon	1159626	0.480942	1.12488
scaffold10x_1074_pilon	1.16926e+06	0.478213	1.08019
[truncated: 62,335 more rows]
