# Supplementary material for: A major locus confers triclabendazole resistance in Fasciola hepatica and shows dominant inheritance
Source: PLoS Pathog. 2023 Jan 26;19(1):e1011081. doi: 10.1371/journal.ppat.1011081 (PMC9904461; doi:10.1371/journal.ppat.1011081)
Supplement: S11 Table — (XLSX) [file ppat.1011081.s011.xlsx]

## Sheet: S11 Table
S11 Table. Results of moving windows analysis for Field Isolate 1 used to generate Fig 2 and Fig 5
Scaffold	Moving Window Position*	LRT Field Isolate 1**
scaffold10x_1000_pilon	50989.5	0.502364
scaffold10x_1000_pilon	58903.5	0.491457
scaffold10x_1000_pilon	88605.5	0.459744
scaffold10x_1000_pilon	129020	0.488474
scaffold10x_1000_pilon	145032	0.488474
scaffold10x_1000_pilon	156404	0.529216
scaffold10x_1000_pilon	170147	0.49294
scaffold10x_1000_pilon	176177	0.471585
scaffold10x_1000_pilon	179899	0.473484
scaffold10x_1000_pilon	185608	0.544059
scaffold10x_1000_pilon	199112	0.544509
scaffold10x_1000_pilon	212234	0.498843
scaffold10x_1000_pilon	243931	0.521136
scaffold10x_1000_pilon	304256	0.527089
scaffold10x_1000_pilon	338244	0.518931
scaffold10x_1000_pilon	365134	0.517668
scaffold10x_1000_pilon	389013	0.506251
scaffold10x_1000_pilon	406564	0.49677
scaffold10x_1000_pilon	426492	0.514286
scaffold10x_1000_pilon	446191	0.476519
scaffold10x_1000_pilon	467160	0.476519
scaffold10x_1000_pilon	509962	0.530414
scaffold10x_1000_pilon	520406	0.567725
scaffold10x_1000_pilon	545985	0.516515
scaffold10x_1000_pilon	570112	0.548805
scaffold10x_1000_pilon	596198	0.5587
scaffold10x_1000_pilon	617674	0.539995
scaffold10x_1000_pilon	634466	0.541926
scaffold10x_1000_pilon	654818	0.520988
scaffold10x_1000_pilon	682901	0.559635
scaffold10x_1000_pilon	691389	0.584199
scaffold10x_1000_pilon	726701	0.541623
scaffold10x_1000_pilon	731270	0.505314
scaffold10x_1000_pilon	734258	0.544346
scaffold10x_1000_pilon	739594	0.529988
scaffold10x_1000_pilon	751424	0.518695
scaffold10x_1000_pilon	755599	0.546279
scaffold10x_1000_pilon	766966	0.567947
scaffold10x_1000_pilon	770661	0.551791
scaffold10x_1000_pilon	773774	0.568887
scaffold10x_1000_pilon	776575	0.568887
scaffold10x_1000_pilon	780136	0.618887
scaffold10x_1000_pilon	785272	0.659877
scaffold10x_1000_pilon	788522	0.652913
scaffold10x_1000_pilon	794196	0.618887
scaffold10x_1000_pilon	801224	0.64993
scaffold10x_1000_pilon	804923	0.619633
scaffold10x_1000_pilon	818194	0.569634
scaffold10x_1000_pilon	822439	0.592277
scaffold10x_1000_pilon	825784	0.585784
scaffold10x_1000_pilon	828754	0.589857
scaffold10x_1000_pilon	832506	0.545243
scaffold10x_1000_pilon	838049	0.477333
scaffold10x_1000_pilon	843388	0.490421
scaffold10x_1000_pilon	850786	0.498843
scaffold10x_1000_pilon	857940	0.495346
scaffold10x_1000_pilon	863882	0.505927
scaffold10x_1000_pilon	871146	0.572126
scaffold10x_1001_pilon	43097	0.544582
scaffold10x_1001_pilon	64702.5	0.567153
scaffold10x_1001_pilon	74837.5	0.512065
scaffold10x_1001_pilon	78538	0.50498
scaffold10x_1001_pilon	82407	0.50498
scaffold10x_1001_pilon	86474	0.508174
scaffold10x_1001_pilon	89097.5	0.517746
scaffold10x_1001_pilon	94961.5	0.540226
scaffold10x_1001_pilon	98899	0.547914
scaffold10x_1001_pilon	101552	0.57883
scaffold10x_1001_pilon	106057	0.507609
scaffold10x_1001_pilon	115037	0.506618
scaffold10x_1001_pilon	120178	0.53836
scaffold10x_1001_pilon	122795	0.509319
scaffold10x_1001_pilon	125271	0.483186
scaffold10x_1001_pilon	127638	0.466566
scaffold10x_1001_pilon	129562	0.456767
scaffold10x_1001_pilon	137012	0.407819
scaffold10x_1001_pilon	139558	0.411005
scaffold10x_1001_pilon	141981	0.388354
scaffold10x_1001_pilon	147741	0.388354
scaffold10x_1001_pilon	149740	0.401484
scaffold10x_1001_pilon	151671	0.407819
scaffold10x_1001_pilon	154602	0.444754
scaffold10x_1001_pilon	158270	0.464341
scaffold10x_1001_pilon	160712	0.504899
scaffold10x_1001_pilon	162824	0.535045
scaffold10x_1001_pilon	165290	0.551752
scaffold10x_1001_pilon	170166	0.588908
scaffold10x_1001_pilon	172782	0.654116
scaffold10x_1001_pilon	177850	0.716476
scaffold10x_1001_pilon	180818	0.69839
scaffold10x_1001_pilon	184564	0.808959
scaffold10x_1001_pilon	188706	0.868767
scaffold10x_1001_pilon	192138	0.900333
scaffold10x_1001_pilon	196336	0.90468
scaffold10x_1001_pilon	200937	0.915904
scaffold10x_1001_pilon	203683	0.946074
scaffold10x_1001_pilon	208774	0.923482
scaffold10x_1001_pilon	214272	0.858211
scaffold10x_1001_pilon	218956	0.836314
scaffold10x_1001_pilon	230140	0.847059
scaffold10x_1001_pilon	234544	0.789327
scaffold10x_1001_pilon	243762	0.744319
scaffold10x_1001_pilon	246800	0.718246
scaffold10x_1001_pilon	252401	0.705802
scaffold10x_1001_pilon	258307	0.629368
scaffold10x_1001_pilon	261312	0.648792
scaffold10x_1001_pilon	264836	0.648792
scaffold10x_1001_pilon	270982	0.733049
scaffold10x_1001_pilon	275790	0.735598
scaffold10x_1001_pilon	286575	0.708419
scaffold10x_1001_pilon	290218	0.663748
scaffold10x_1001_pilon	297780	0.644976
scaffold10x_1001_pilon	301354	0.638012
scaffold10x_1001_pilon	305048	0.639852
scaffold10x_1001_pilon	310720	0.628003
scaffold10x_1001_pilon	313574	0.612911
scaffold10x_1001_pilon	316884	0.552096
scaffold10x_1001_pilon	321746	0.461171
scaffold10x_1001_pilon	324472	0.434328
scaffold10x_1001_pilon	326932	0.490906
scaffold10x_1001_pilon	329984	0.489346
scaffold10x_1001_pilon	332923	0.558533
scaffold10x_1001_pilon	335854	0.544671
scaffold10x_1001_pilon	339479	0.53402
scaffold10x_1001_pilon	345019	0.572947
scaffold10x_1001_pilon	347460	0.564715
scaffold10x_1001_pilon	350864	0.562946
scaffold10x_1001_pilon	355196	0.595723
scaffold10x_1001_pilon	358310	0.62302
scaffold10x_1001_pilon	360724	0.612244
scaffold10x_1001_pilon	363406	0.589316
scaffold10x_1001_pilon	366760	0.568337
scaffold10x_1001_pilon	369063	0.558445
scaffold10x_1001_pilon	372354	0.605182
scaffold10x_1001_pilon	375741	0.612199
scaffold10x_1001_pilon	377970	0.612199
scaffold10x_1001_pilon	381083	0.637179
scaffold10x_1001_pilon	383958	0.613678
scaffold10x_1001_pilon	389622	0.603516
scaffold10x_1001_pilon	391858	0.597667
scaffold10x_1001_pilon	394830	0.622737
scaffold10x_1001_pilon	398070	0.607701
scaffold10x_1001_pilon	400314	0.621893
scaffold10x_1001_pilon	404129	0.592899
scaffold10x_1001_pilon	406020	0.5594
scaffold10x_1001_pilon	408973	0.557056
scaffold10x_1001_pilon	411820	0.507609
scaffold10x_1001_pilon	414156	0.557056
scaffold10x_1001_pilon	419206	0.5594
scaffold10x_1001_pilon	421090	0.544843
scaffold10x_1001_pilon	423792	0.526316
scaffold10x_1001_pilon	426406	0.544843
scaffold10x_1001_pilon	428834	0.53829
scaffold10x_1001_pilon	432919	0.528431
scaffold10x_1001_pilon	434828	0.54667
scaffold10x_1001_pilon	438206	0.540938
scaffold10x_1001_pilon	441128	0.533236
scaffold10x_1001_pilon	442731	0.486386
scaffold10x_1001_pilon	444820	0.49314
scaffold10x_1002_pilon	27978.5	0.611159
scaffold10x_1006_pilon	51389	0.594102
scaffold10x_1006_pilon	55917.5	0.661051
scaffold10x_1006_pilon	66907.5	0.641147
scaffold10x_1006_pilon	75958.5	0.682903
scaffold10x_1006_pilon	92093	0.699249
scaffold10x_1006_pilon	97777	0.821406
scaffold10x_1006_pilon	104114	0.869091
scaffold10x_1006_pilon	111544	0.970252
scaffold10x_1006_pilon	114482	1.15922
scaffold10x_1006_pilon	117186	1.33235
scaffold10x_1006_pilon	123688	1.33219
scaffold10x_1006_pilon	126833	1.22501
scaffold10x_1006_pilon	139234	1.22852
scaffold10x_1006_pilon	144031	1.23264
scaffold10x_1006_pilon	146998	1.21077
scaffold10x_1006_pilon	150628	1.02172
scaffold10x_1006_pilon	155084	0.880015
scaffold10x_1006_pilon	157814	0.783259
scaffold10x_1006_pilon	160848	0.675599
scaffold10x_1006_pilon	164195	0.606633
scaffold10x_1006_pilon	170118	0.565563
scaffold10x_1006_pilon	173943	0.581038
scaffold10x_1006_pilon	184818	0.564876
scaffold10x_1006_pilon	193246	0.647393
scaffold10x_1006_pilon	202193	0.652055
scaffold10x_1006_pilon	209752	0.690695
scaffold10x_1006_pilon	216056	0.730447
scaffold10x_1006_pilon	220211	0.783763
scaffold10x_1006_pilon	224436	0.797911
scaffold10x_1006_pilon	228786	0.862109
scaffold10x_1006_pilon	233624	0.963508
scaffold10x_1006_pilon	238673	0.915705
scaffold10x_1006_pilon	251121	0.940398
scaffold10x_1006_pilon	256878	0.865066
scaffold10x_1006_pilon	268406	0.979948
scaffold10x_1006_pilon	276264	0.941759
scaffold10x_1006_pilon	289562	0.941236
scaffold10x_1006_pilon	302379	0.876936
scaffold10x_1006_pilon	307668	0.810864
scaffold10x_1006_pilon	313562	0.722477
scaffold10x_1006_pilon	318972	0.707685
scaffold10x_1006_pilon	323862	0.727031
scaffold10x_1006_pilon	334156	0.678952
scaffold10x_1006_pilon	336361	0.673705
scaffold10x_1006_pilon	342088	0.581207
scaffold10x_1006_pilon	347589	0.589403
scaffold10x_1006_pilon	358220	0.613854
scaffold10x_1006_pilon	370608	0.681553
scaffold10x_1006_pilon	375444	0.748551
scaffold10x_1006_pilon	380920	0.79359
scaffold10x_1006_pilon	385537	0.756654
scaffold10x_1006_pilon	388884	0.753712
scaffold10x_1006_pilon	392716	0.753712
scaffold10x_1006_pilon	398050	0.720714
scaffold10x_1006_pilon	401276	0.711986
scaffold10x_1006_pilon	406541	0.687118
scaffold10x_1006_pilon	409242	0.640248
scaffold10x_1006_pilon	413288	0.61685
scaffold10x_1006_pilon	416807	0.596553
scaffold10x_1006_pilon	421952	0.587364
scaffold10x_1006_pilon	427586	0.6231
scaffold10x_1006_pilon	432452	0.594759
scaffold10x_1006_pilon	439830	0.623432
scaffold10x_1006_pilon	446616	0.6231
scaffold10x_1006_pilon	451778	0.625276
scaffold10x_1006_pilon	455172	0.651131
scaffold10x_1006_pilon	460847	0.653344
scaffold10x_1006_pilon	466813	0.680622
scaffold10x_1006_pilon	470574	0.681901
scaffold10x_1006_pilon	475220	0.699982
scaffold10x_1006_pilon	479916	0.726048
scaffold10x_1006_pilon	484532	0.692271
scaffold10x_1006_pilon	493459	0.689635
scaffold10x_1006_pilon	498028	0.61041
scaffold10x_1006_pilon	502924	0.595926
scaffold10x_1006_pilon	505976	0.575625
scaffold10x_1006_pilon	511074	0.544136
scaffold10x_1006_pilon	516902	0.522976
scaffold10x_1006_pilon	520965	0.456318
scaffold10x_1006_pilon	531054	0.542063
scaffold10x_1006_pilon	534429	0.550102
scaffold10x_1006_pilon	538531	0.540305
scaffold10x_1006_pilon	545062	0.602004
scaffold10x_1006_pilon	547722	0.695021
scaffold10x_1006_pilon	550334	0.711289
scaffold10x_1006_pilon	554836	0.768347
scaffold10x_1006_pilon	562090	0.869459
scaffold10x_1006_pilon	568334	1.01703
scaffold10x_1006_pilon	575149	1.0634
scaffold10x_1006_pilon	589672	0.799391
scaffold10x_1006_pilon	595290	0.6943
scaffold10x_1006_pilon	603014	0.75716
scaffold10x_1006_pilon	610078	0.706616
scaffold10x_1006_pilon	625845	0.709955
scaffold10x_1006_pilon	643530	0.743784
scaffold10x_1006_pilon	666710	0.755297
scaffold10x_1006_pilon	683226	0.745803
scaffold10x_1006_pilon	696423	0.683634
scaffold10x_1006_pilon	719419	0.655657
scaffold10x_1006_pilon	732372	0.681316
scaffold10x_1006_pilon	743416	0.733921
scaffold10x_1006_pilon	761129	0.742601
scaffold10x_1006_pilon	772704	0.772591
scaffold10x_1006_pilon	792724	0.730326
scaffold10x_1006_pilon	812688	0.691525
scaffold10x_1006_pilon	839700	0.717557
scaffold10x_1006_pilon	856138	0.693036
scaffold10x_1006_pilon	869360	0.753957
scaffold10x_1006_pilon	891985	0.75516
scaffold10x_1006_pilon	904080	0.754272
scaffold10x_1006_pilon	915892	0.707391
scaffold10x_1006_pilon	934121	0.695684
scaffold10x_1006_pilon	943874	0.710578
scaffold10x_1006_pilon	952226	0.7565
scaffold10x_1006_pilon	958843	0.795322
scaffold10x_1006_pilon	971157	0.882015
scaffold10x_1006_pilon	982241	0.852861
scaffold10x_1006_pilon	991882	0.844432
scaffold10x_1006_pilon	999875	0.810952
scaffold10x_1006_pilon	1.00932e+06	0.792899
scaffold10x_1006_pilon	1017882	0.804064
scaffold10x_1006_pilon	1.02703e+06	0.807051
scaffold10x_1006_pilon	1034039	0.763329
scaffold10x_1006_pilon	1040096	0.654558
scaffold10x_1006_pilon	1.04599e+06	0.628035
scaffold10x_1006_pilon	1.05883e+06	0.560712
scaffold10x_1006_pilon	1067137	0.641815
scaffold10x_1006_pilon	1.07372e+06	0.650001
scaffold10x_1006_pilon	1.07878e+06	0.69212
scaffold10x_1006_pilon	1104569	0.708305
scaffold10x_1006_pilon	1114143	0.70581
scaffold10x_1006_pilon	1.12058e+06	0.741286
scaffold10x_1006_pilon	1.12797e+06	0.707446
scaffold10x_1006_pilon	1142459	0.78955
scaffold10x_1006_pilon	1147235	0.76334
scaffold10x_1006_pilon	1155410	0.705107
scaffold10x_1006_pilon	1163856	0.594639
scaffold10x_1006_pilon	1167542	0.612812
scaffold10x_1006_pilon	1.17409e+06	0.612665
scaffold10x_1006_pilon	1.19827e+06	0.588527
scaffold10x_1006_pilon	1207285	0.564603
scaffold10x_1006_pilon	1211279	0.51423
scaffold10x_1006_pilon	1218371	0.561675
scaffold10x_1006_pilon	1.23312e+06	0.503846
scaffold10x_1006_pilon	1.23686e+06	0.564789
scaffold10x_1006_pilon	1.2429e+06	0.580253
scaffold10x_1006_pilon	1.25101e+06	0.662678
scaffold10x_1006_pilon	1.25714e+06	0.645466
scaffold10x_1006_pilon	1.26347e+06	0.564789
scaffold10x_1006_pilon	1.268e+06	0.592751
scaffold10x_1006_pilon	1274996	0.594531
scaffold10x_1006_pilon	1280218	0.558558
scaffold10x_1006_pilon	1286310	0.647555
scaffold10x_1006_pilon	1291251	0.683044
scaffold10x_1006_pilon	1.29554e+06	0.683044
scaffold10x_1006_pilon	1.30399e+06	0.683044
scaffold10x_1006_pilon	1309424	0.618894
scaffold10x_1006_pilon	1.31516e+06	0.56898
scaffold10x_1006_pilon	1.3213e+06	0.591844
scaffold10x_1006_pilon	1326790	0.553568
scaffold10x_1006_pilon	1333948	0.507456
scaffold10x_1006_pilon	1338652	0.507456
scaffold10x_1006_pilon	1343509	0.420218
scaffold10x_1006_pilon	1.34697e+06	0.430548
scaffold10x_1006_pilon	1350717	0.400116
scaffold10x_1006_pilon	1.35619e+06	0.37432
scaffold10x_1006_pilon	1.36255e+06	0.410526
scaffold10x_1006_pilon	1.36782e+06	0.405784
scaffold10x_1006_pilon	1376158	0.424743
scaffold10x_1006_pilon	1.3831e+06	0.497205
scaffold10x_1006_pilon	1.3898e+06	0.524035
scaffold10x_1006_pilon	1396237	0.543518
scaffold10x_1006_pilon	1.40288e+06	0.542499
scaffold10x_1006_pilon	1.40738e+06	0.501672
scaffold10x_1006_pilon	1.41039e+06	0.507115
scaffold10x_1006_pilon	1.41596e+06	0.537478
scaffold10x_1006_pilon	1425197	0.53303
scaffold10x_1006_pilon	1.43219e+06	0.539089
scaffold10x_1006_pilon	1.43872e+06	0.539089
scaffold10x_1006_pilon	1.44936e+06	0.477329
scaffold10x_1006_pilon	1.45504e+06	0.482201
scaffold10x_1006_pilon	1.4627e+06	0.477865
scaffold10x_1006_pilon	1470631	0.53265
scaffold10x_1006_pilon	1.47731e+06	0.544324
scaffold10x_1006_pilon	1483846	0.544875
scaffold10x_1006_pilon	1.49046e+06	0.544875
scaffold10x_1006_pilon	1499944	0.536158
scaffold10x_1006_pilon	1508310	0.545247
scaffold10x_1006_pilon	1.5141e+06	0.511706
scaffold10x_1006_pilon	1523865	0.525603
scaffold10x_1006_pilon	1.53114e+06	0.566928
scaffold10x_1006_pilon	1536540	0.569537
scaffold10x_1006_pilon	1.54174e+06	0.537425
scaffold10x_1006_pilon	1547529	0.589158
scaffold10x_1006_pilon	1.55788e+06	0.667501
scaffold10x_1006_pilon	1.564e+06	0.681948
scaffold10x_1006_pilon	1.57179e+06	0.635441
scaffold10x_1006_pilon	1.58054e+06	0.699221
scaffold10x_1006_pilon	1586350	0.736987
scaffold10x_1006_pilon	1.59179e+06	0.697295
scaffold10x_1006_pilon	1598608	0.663496
scaffold10x_1006_pilon	1.60599e+06	0.647962
scaffold10x_1006_pilon	1.61211e+06	0.663496
scaffold10x_1006_pilon	1629039	0.653361
scaffold10x_1006_pilon	1644801	0.672275
scaffold10x_1006_pilon	1660531	0.672275
scaffold10x_1006_pilon	1669139	0.700816
scaffold10x_1006_pilon	1677112	0.656105
scaffold10x_1006_pilon	1.68118e+06	0.640338
scaffold10x_1006_pilon	1.68635e+06	0.678696
scaffold10x_1006_pilon	1690545	0.699173
scaffold10x_1006_pilon	1.70035e+06	0.740926
scaffold10x_1006_pilon	1.70778e+06	0.708222
scaffold10x_1006_pilon	1725286	0.651109
scaffold10x_1006_pilon	1.7433e+06	0.588895
scaffold10x_1006_pilon	1757592	0.630158
scaffold10x_1006_pilon	1.76539e+06	0.644506
scaffold10x_1006_pilon	1.7718e+06	0.679391
scaffold10x_1006_pilon	1.7756e+06	0.730897
scaffold10x_1006_pilon	1779841	0.706267
scaffold10x_1006_pilon	1785528	0.708801
scaffold10x_1006_pilon	1796048	0.693156
scaffold10x_1006_pilon	1.80269e+06	0.674136
scaffold10x_1006_pilon	1809360	0.685949
scaffold10x_1006_pilon	1817583	0.706654
scaffold10x_1006_pilon	1.83113e+06	0.705804
scaffold10x_1006_pilon	1837074	0.671237
scaffold10x_1007_pilon	142145	0.50628
scaffold10x_1007_pilon	152968	0.484937
scaffold10x_1007_pilon	169386	0.495514
scaffold10x_1007_pilon	192224	0.495514
scaffold10x_1007_pilon	201602	0.53315
scaffold10x_1007_pilon	211055	0.558744
scaffold10x_1007_pilon	226782	0.565455
scaffold10x_1007_pilon	244176	0.565069
scaffold10x_1007_pilon	269086	0.569627
scaffold10x_1007_pilon	312176	0.630984
scaffold10x_1007_pilon	337497	0.640743
scaffold10x_1007_pilon	346268	0.685402
scaffold10x_1007_pilon	355288	0.677517
scaffold10x_1007_pilon	364916	0.681335
scaffold10x_1007_pilon	372814	0.699394
scaffold10x_1007_pilon	380058	0.736234
scaffold10x_1007_pilon	390797	0.778133
scaffold10x_1007_pilon	400229	0.773043
scaffold10x_1007_pilon	416894	0.778133
scaffold10x_1007_pilon	430196	0.803749
scaffold10x_1007_pilon	440652	0.837183
scaffold10x_1007_pilon	450314	0.8204
scaffold10x_1007_pilon	468900	0.812561
scaffold10x_1007_pilon	488080	0.751205
scaffold10x_1007_pilon	503526	0.749952
scaffold10x_1007_pilon	511660	0.70872
scaffold10x_1007_pilon	522770	0.721079
scaffold10x_1007_pilon	530068	0.737188
scaffold10x_1007_pilon	538960	0.733
scaffold10x_1007_pilon	557542	0.669157
scaffold10x_1007_pilon	570186	0.642654
scaffold10x_1007_pilon	579310	0.684073
scaffold10x_1007_pilon	595400	0.708839
scaffold10x_1007_pilon	623775	0.787994
scaffold10x_1007_pilon	643304	0.7367
scaffold10x_1007_pilon	655218	0.768047
scaffold10x_1007_pilon	672748	0.702452
scaffold10x_1007_pilon	700430	0.707091
scaffold10x_1007_pilon	728880	0.700531
scaffold10x_1007_pilon	759958	0.708301
scaffold10x_1007_pilon	774589	0.695739
scaffold10x_1007_pilon	796170	0.689463
scaffold10x_1007_pilon	806058	0.688551
scaffold10x_1007_pilon	827820	0.624905
scaffold10x_1007_pilon	839638	0.64687
scaffold10x_1007_pilon	850516	0.634657
scaffold10x_1007_pilon	871480	0.638483
scaffold10x_1007_pilon	900984	0.588865
scaffold10x_1007_pilon	945342	0.584506
scaffold10x_1007_pilon	976212	0.583789
scaffold10x_1007_pilon	993021	0.610593
scaffold10x_1007_pilon	1017438	0.583789
scaffold10x_1007_pilon	1029771	0.559963
scaffold10x_1007_pilon	1040863	0.53191
scaffold10x_1007_pilon	1.0473e+06	0.548568
scaffold10x_1007_pilon	1.0583e+06	0.557287
scaffold10x_1007_pilon	1.06953e+06	0.625688
scaffold10x_1007_pilon	1.07625e+06	0.668558
scaffold10x_1007_pilon	1099261	0.638654
scaffold10x_1007_pilon	1121704	0.613409
scaffold10x_1007_pilon	1139524	0.568693
scaffold10x_1007_pilon	1.15702e+06	0.555482
scaffold10x_1007_pilon	1171284	0.59147
scaffold10x_1007_pilon	1198150	0.660327
scaffold10x_1007_pilon	1218365	0.666171
scaffold10x_1007_pilon	1.23547e+06	0.666171
scaffold10x_1007_pilon	1.25636e+06	0.59147
scaffold10x_1007_pilon	1.2738e+06	0.60165
scaffold10x_1007_pilon	1287854	0.610281
scaffold10x_1007_pilon	1.29876e+06	0.602825
scaffold10x_1007_pilon	1.31186e+06	0.60165
scaffold10x_1007_pilon	1.33252e+06	0.594181
scaffold10x_1007_pilon	1.34438e+06	0.557679
scaffold10x_1007_pilon	1369634	0.526275
scaffold10x_1007_pilon	1.39382e+06	0.520765
scaffold10x_1007_pilon	1415609	0.526275
scaffold10x_1007_pilon	1439251	0.518032
scaffold10x_1007_pilon	1.45945e+06	0.498192
scaffold10x_1007_pilon	1.47421e+06	0.482861
scaffold10x_1007_pilon	1483896	0.520765
scaffold10x_1007_pilon	1.49427e+06	0.501005
scaffold10x_1007_pilon	1.51276e+06	0.520998
scaffold10x_1007_pilon	1523489	0.508074
scaffold10x_100_pilon	36668	0.720451
scaffold10x_100_pilon	49072.5	0.680569
scaffold10x_100_pilon	57587	0.636035
scaffold10x_100_pilon	66254	0.639109
scaffold10x_100_pilon	73237.5	0.66436
scaffold10x_100_pilon	78618	0.661793
scaffold10x_100_pilon	86397.5	0.642037
scaffold10x_100_pilon	90586	0.594641
scaffold10x_100_pilon	97150.5	0.605607
scaffold10x_100_pilon	106152	0.616126
scaffold10x_100_pilon	111202	0.629495
scaffold10x_100_pilon	117716	0.587442
scaffold10x_100_pilon	124010	0.52301
scaffold10x_100_pilon	133218	0.51904
scaffold10x_100_pilon	141678	0.518751
scaffold10x_100_pilon	148448	0.52845
scaffold10x_100_pilon	157256	0.531908
scaffold10x_100_pilon	165044	0.572316
scaffold10x_100_pilon	179132	0.578635
scaffold10x_100_pilon	187672	0.578635
scaffold10x_100_pilon	193000	0.569827
scaffold10x_100_pilon	197954	0.560406
scaffold10x_100_pilon	206006	0.598638
scaffold10x_100_pilon	214782	0.588578
scaffold10x_100_pilon	220863	0.576747
scaffold10x_100_pilon	225852	0.601894
scaffold10x_100_pilon	232646	0.632699
scaffold10x_100_pilon	240741	0.67953
scaffold10x_100_pilon	251854	0.702454
scaffold10x_100_pilon	266573	0.683513
scaffold10x_100_pilon	271364	0.71425
scaffold10x_100_pilon	276580	0.733844
scaffold10x_100_pilon	284895	0.726284
scaffold10x_100_pilon	293592	0.784466
scaffold10x_100_pilon	301406	0.805034
scaffold10x_100_pilon	308816	0.781585
scaffold10x_100_pilon	319486	0.747358
scaffold10x_100_pilon	327658	0.664323
scaffold10x_100_pilon	337288	0.619253
scaffold10x_100_pilon	352554	0.608322
scaffold10x_100_pilon	359034	0.615315
scaffold10x_100_pilon	368586	0.571749
scaffold10x_100_pilon	382329	0.62374
scaffold10x_100_pilon	390265	0.600749
scaffold10x_100_pilon	400369	0.589443
scaffold10x_100_pilon	408522	0.582848
scaffold10x_100_pilon	420306	0.53257
scaffold10x_100_pilon	430494	0.546019
scaffold10x_100_pilon	441148	0.629496
scaffold10x_100_pilon	446046	0.630879
scaffold10x_100_pilon	452294	0.602159
scaffold10x_100_pilon	460854	0.575092
scaffold10x_100_pilon	472208	0.531354
scaffold10x_100_pilon	479322	0.528938
scaffold10x_100_pilon	486556	0.506656
scaffold10x_100_pilon	490708	0.468914
scaffold10x_100_pilon	497744	0.533807
scaffold10x_100_pilon	506308	0.507381
scaffold10x_100_pilon	511618	0.452553
scaffold10x_100_pilon	515132	0.446327
scaffold10x_100_pilon	526144	0.447873
scaffold10x_100_pilon	530864	0.454729
scaffold10x_100_pilon	535418	0.450334
scaffold10x_100_pilon	542634	0.441457
scaffold10x_100_pilon	553341	0.460884
scaffold10x_100_pilon	557522	0.578786
scaffold10x_100_pilon	563650	0.572205
scaffold10x_100_pilon	571286	0.581477
scaffold10x_100_pilon	575360	0.622003
scaffold10x_100_pilon	580049	0.626479
scaffold10x_100_pilon	590656	0.64693
scaffold10x_100_pilon	595080	0.68806
scaffold10x_100_pilon	600078	0.753181
scaffold10x_100_pilon	605742	0.765123
scaffold10x_100_pilon	614578	0.701097
scaffold10x_100_pilon	618202	0.587201
scaffold10x_100_pilon	623858	0.589047
scaffold10x_100_pilon	628876	0.589047
scaffold10x_100_pilon	632112	0.519662
scaffold10x_100_pilon	636048	0.532722
scaffold10x_100_pilon	641410	0.532722
scaffold10x_100_pilon	644665	0.51382
scaffold10x_100_pilon	647892	0.504941
scaffold10x_100_pilon	651180	0.525328
scaffold10x_100_pilon	654078	0.568554
scaffold10x_100_pilon	656504	0.54628
scaffold10x_100_pilon	661440	0.54081
scaffold10x_100_pilon	668580	0.557833
scaffold10x_100_pilon	671702	0.61315
scaffold10x_100_pilon	674492	0.62062
scaffold10x_100_pilon	680592	0.60705
scaffold10x_100_pilon	683390	0.623939
scaffold10x_100_pilon	685772	0.605253
scaffold10x_100_pilon	688974	0.590268
scaffold10x_100_pilon	693781	0.577884
scaffold10x_100_pilon	697673	0.633013
scaffold10x_100_pilon	702732	0.650842
scaffold10x_100_pilon	711154	0.675623
scaffold10x_100_pilon	714974	0.612714
scaffold10x_100_pilon	718558	0.63838
scaffold10x_100_pilon	722678	0.656583
scaffold10x_100_pilon	730245	0.686002
scaffold10x_100_pilon	735284	0.776597
scaffold10x_100_pilon	739258	0.804761
scaffold10x_100_pilon	744586	0.830168
scaffold10x_100_pilon	759108	0.993298
scaffold10x_100_pilon	770453	0.95552
scaffold10x_100_pilon	776312	0.859938
scaffold10x_100_pilon	780790	0.95552
scaffold10x_100_pilon	787145	1.00901
scaffold10x_1010_pilon	63920	0.767376
scaffold10x_1010_pilon	80347	0.704457
scaffold10x_1010_pilon	92453	0.672873
scaffold10x_1010_pilon	105648	0.655396
scaffold10x_1010_pilon	111336	0.637006
scaffold10x_1010_pilon	121880	0.64794
scaffold10x_1010_pilon	127938	0.618953
scaffold10x_1010_pilon	133400	0.614464
scaffold10x_1010_pilon	144888	0.633781
scaffold10x_1010_pilon	157914	0.625172
scaffold10x_1010_pilon	175102	0.651547
scaffold10x_1010_pilon	188387	0.638743
scaffold10x_1010_pilon	196548	0.638743
scaffold10x_1010_pilon	202396	0.615983
scaffold10x_1010_pilon	211640	0.641865
scaffold10x_1010_pilon	229606	0.643305
scaffold10x_1010_pilon	239037	0.656973
scaffold10x_1010_pilon	244568	0.613192
scaffold10x_1010_pilon	258446	0.581902
scaffold10x_1010_pilon	267104	0.581902
scaffold10x_1010_pilon	282724	0.579298
scaffold10x_1010_pilon	287594	0.613916
scaffold10x_1010_pilon	291047	0.62009
scaffold10x_1010_pilon	296342	0.629238
scaffold10x_1010_pilon	303322	0.575902
scaffold10x_1010_pilon	320331	0.587234
scaffold10x_1010_pilon	328970	0.563061
scaffold10x_1010_pilon	333823	0.569835
scaffold10x_1010_pilon	346518	0.583957
scaffold10x_1010_pilon	354298	0.565232
scaffold10x_1010_pilon	359876	0.558398
scaffold10x_1010_pilon	362460	0.544164
scaffold10x_1010_pilon	365163	0.517754
scaffold10x_1010_pilon	370647	0.531593
scaffold10x_1010_pilon	373440	0.547431
scaffold10x_1010_pilon	376480	0.506135
scaffold10x_1010_pilon	379406	0.50717
scaffold10x_1010_pilon	383780	0.527791
scaffold10x_1010_pilon	388348	0.525996
scaffold10x_1010_pilon	392224	0.574107
scaffold10x_1010_pilon	399996	0.623139
scaffold10x_1010_pilon	406478	0.674124
scaffold10x_1010_pilon	413230	0.675017
scaffold10x_1010_pilon	423606	0.623139
scaffold10x_1010_pilon	434257	0.670749
scaffold10x_1010_pilon	441592	0.651217
scaffold10x_1010_pilon	447531	0.641144
scaffold10x_1010_pilon	459569	0.618326
scaffold10x_1010_pilon	464671	0.628314
scaffold10x_1010_pilon	474026	0.616165
scaffold10x_1010_pilon	483128	0.612481
scaffold10x_1010_pilon	491690	0.607485
scaffold10x_1010_pilon	502474	0.61332
scaffold10x_1010_pilon	513792	0.618326
scaffold10x_1010_pilon	530935	0.567075
scaffold10x_1010_pilon	540933	0.588195
scaffold10x_1010_pilon	550528	0.588413
scaffold10x_1010_pilon	563426	0.5916
scaffold10x_1010_pilon	573512	0.58795
scaffold10x_1010_pilon	583149	0.580199
scaffold10x_1010_pilon	588284	0.543594
scaffold10x_1010_pilon	597012	0.555276
scaffold10x_1010_pilon	605056	0.580199
scaffold10x_1010_pilon	613387	0.616745
scaffold10x_1010_pilon	624424	0.676894
scaffold10x_1010_pilon	631357	0.7439
scaffold10x_1010_pilon	638961	0.759461
scaffold10x_1010_pilon	645326	0.764193
scaffold10x_1010_pilon	655353	0.799295
scaffold10x_1010_pilon	662300	0.803063
scaffold10x_1010_pilon	666298	0.795506
scaffold10x_1010_pilon	673194	0.828298
scaffold10x_1010_pilon	679125	0.816916
scaffold10x_1010_pilon	686424	0.772983
scaffold10x_1010_pilon	691594	0.782529
scaffold10x_1010_pilon	696616	0.795452
scaffold10x_1010_pilon	701684	0.803184
scaffold10x_1010_pilon	706018	0.845023
scaffold10x_1010_pilon	711394	0.832808
scaffold10x_1010_pilon	719148	0.905639
scaffold10x_1010_pilon	724690	1.00356
scaffold10x_1010_pilon	728398	0.937231
scaffold10x_1010_pilon	733805	0.858478
scaffold10x_1010_pilon	742362	0.87537
scaffold10x_1010_pilon	748452	0.87537
scaffold10x_1010_pilon	757703	0.85624
scaffold10x_1010_pilon	762664	0.811694
scaffold10x_1010_pilon	768129	0.754224
scaffold10x_1010_pilon	773519	0.72002
scaffold10x_1010_pilon	781656	0.64209
scaffold10x_1010_pilon	793855	0.619062
scaffold10x_1010_pilon	808778	0.609645
scaffold10x_1010_pilon	818046	0.618921
scaffold10x_1010_pilon	831562	0.648539
scaffold10x_1010_pilon	840057	0.657095
scaffold10x_1010_pilon	857423	0.665303
scaffold10x_1010_pilon	867620	0.6905
scaffold10x_1010_pilon	875686	0.694416
scaffold10x_1010_pilon	884272	0.706978
scaffold10x_1010_pilon	897646	0.732825
scaffold10x_1010_pilon	907783	0.704935
scaffold10x_1010_pilon	927960	0.71427
scaffold10x_1010_pilon	941216	0.797447
scaffold10x_1010_pilon	951970	0.811302
scaffold10x_1010_pilon	965354	0.789435
scaffold10x_1010_pilon	978040	0.764831
scaffold10x_1010_pilon	1.00223e+06	0.729581
scaffold10x_1010_pilon	1.00875e+06	0.779835
scaffold10x_1010_pilon	1.017e+06	0.808788
scaffold10x_1010_pilon	1.02787e+06	0.876393
scaffold10x_1010_pilon	1035759	0.956295
scaffold10x_1010_pilon	1.04751e+06	0.942549
scaffold10x_1010_pilon	1064085	0.908831
scaffold10x_1010_pilon	1071631	0.839194
scaffold10x_1010_pilon	1.09192e+06	0.836329
scaffold10x_1010_pilon	1.09789e+06	0.840519
scaffold10x_1010_pilon	1.11639e+06	0.772465
scaffold10x_1010_pilon	1122854	0.708647
scaffold10x_1010_pilon	1132316	0.710753
scaffold10x_1010_pilon	1.13813e+06	0.663745
scaffold10x_1010_pilon	1146744	0.712862
scaffold10x_1010_pilon	1.15323e+06	0.772333
scaffold10x_1010_pilon	1166119	0.798276
scaffold10x_1010_pilon	1.17336e+06	0.883249
scaffold10x_1010_pilon	1.18717e+06	0.883249
scaffold10x_1010_pilon	1.19363e+06	0.844737
scaffold10x_1010_pilon	1198758	0.8344
scaffold10x_1010_pilon	1.20579e+06	0.80829
scaffold10x_1010_pilon	1.2259e+06	0.734493
scaffold10x_1010_pilon	1.25173e+06	0.790634
scaffold10x_1010_pilon	1.26065e+06	0.74425
scaffold10x_1010_pilon	1.2692e+06	0.739746
scaffold10x_1010_pilon	1.27812e+06	0.730616
scaffold10x_1010_pilon	1282984	0.704308
scaffold10x_1010_pilon	1291824	0.745203
scaffold10x_1010_pilon	1297358	0.804777
scaffold10x_1010_pilon	1303001	0.876078
scaffold10x_1010_pilon	1.30769e+06	0.929786
scaffold10x_1010_pilon	1.33019e+06	0.951625
scaffold10x_1010_pilon	1.35662e+06	0.958737
scaffold10x_1010_pilon	1365750	0.882467
scaffold10x_1010_pilon	1373934	0.809061
scaffold10x_1010_pilon	1.38709e+06	0.774378
scaffold10x_1010_pilon	1.39161e+06	0.788547
scaffold10x_1010_pilon	1400746	0.72145
scaffold10x_1010_pilon	1411310	0.671147
scaffold10x_1010_pilon	1.41776e+06	0.680162
scaffold10x_1010_pilon	1423949	0.685266
scaffold10x_1010_pilon	1.43608e+06	0.728941
scaffold10x_1010_pilon	1.44576e+06	0.695818
scaffold10x_1010_pilon	1456595	0.743359
scaffold10x_1010_pilon	1.46531e+06	0.764856
scaffold10x_1010_pilon	1.47786e+06	0.836538
scaffold10x_1010_pilon	1487945	0.801293
scaffold10x_1010_pilon	1496937	0.821891
scaffold10x_1010_pilon	1.50922e+06	0.83206
scaffold10x_1010_pilon	1522121	0.75891
scaffold10x_1010_pilon	1532020	0.728276
scaffold10x_1010_pilon	1541801	0.639942
scaffold10x_1010_pilon	1.55692e+06	0.66303
scaffold10x_1010_pilon	1577888	0.63383
scaffold10x_1010_pilon	1.58674e+06	0.636946
scaffold10x_1010_pilon	1595945	0.625339
scaffold10x_1010_pilon	1.60625e+06	0.624882
scaffold10x_1010_pilon	1.61445e+06	0.57353
scaffold10x_1010_pilon	1627250	0.582145
scaffold10x_1010_pilon	1.63969e+06	0.591637
scaffold10x_1010_pilon	1650376	0.57376
scaffold10x_1010_pilon	1660738	0.576657
scaffold10x_1010_pilon	1673369	0.565508
scaffold10x_1010_pilon	1689619	0.594735
scaffold10x_1010_pilon	1.69569e+06	0.538464
scaffold10x_1010_pilon	1.70554e+06	0.525734
scaffold10x_1010_pilon	1.71165e+06	0.507675
scaffold10x_1010_pilon	1716430	0.521801
scaffold10x_1010_pilon	1728787	0.49548
scaffold10x_1010_pilon	1.73697e+06	0.486006
scaffold10x_1010_pilon	1.75949e+06	0.483822
scaffold10x_1010_pilon	1.76985e+06	0.506547
scaffold10x_1010_pilon	1774944	0.474283
scaffold10x_1010_pilon	1.77959e+06	0.503678
scaffold10x_1010_pilon	1.78545e+06	0.507449
scaffold10x_1010_pilon	1794542	0.493318
scaffold10x_1010_pilon	1.8004e+06	0.494924
scaffold10x_1010_pilon	1.80631e+06	0.496991
scaffold10x_1010_pilon	1.81262e+06	0.522365
scaffold10x_1010_pilon	1818798	0.518416
scaffold10x_1010_pilon	1.83883e+06	0.495058
scaffold10x_1010_pilon	1846367	0.482129
scaffold10x_1010_pilon	1.84913e+06	0.493207
scaffold10x_1010_pilon	1.85256e+06	0.443437
scaffold10x_1010_pilon	1856519	0.446364
scaffold10x_1010_pilon	1860857	0.471291
scaffold10x_1010_pilon	1865210	0.491028
scaffold10x_1010_pilon	1.86965e+06	0.495677
scaffold10x_1010_pilon	1873274	0.533465
scaffold10x_1010_pilon	1877252	0.540529
scaffold10x_1010_pilon	1.88444e+06	0.597435
scaffold10x_1010_pilon	1.88806e+06	0.612138
scaffold10x_1010_pilon	1.89109e+06	0.600549
scaffold10x_1010_pilon	1.89468e+06	0.680284
scaffold10x_1010_pilon	1.89918e+06	0.676513
scaffold10x_1010_pilon	1902972	0.593566
scaffold10x_1010_pilon	1907076	0.575164
scaffold10x_1010_pilon	1.9099e+06	0.535302
scaffold10x_1010_pilon	1.9121e+06	0.510604
scaffold10x_1010_pilon	1.91661e+06	0.531479
scaffold10x_1010_pilon	1.92449e+06	0.50827
scaffold10x_1010_pilon	1.93231e+06	0.488754
scaffold10x_1010_pilon	1937671	0.46996
scaffold10x_1010_pilon	1941946	0.465988
scaffold10x_1010_pilon	1.94583e+06	0.454471
scaffold10x_1010_pilon	1949226	0.558236
scaffold10x_1010_pilon	1953271	0.528302
scaffold10x_1010_pilon	1956123	0.552667
scaffold10x_1010_pilon	1958628	0.574231
scaffold10x_1010_pilon	1961864	0.5433
scaffold10x_1010_pilon	1.96739e+06	0.581502
scaffold10x_1010_pilon	1.97513e+06	0.642445
scaffold10x_1010_pilon	1.98166e+06	0.651827
scaffold10x_1010_pilon	1.98659e+06	0.659507
scaffold10x_1010_pilon	1990692	0.667582
scaffold10x_1010_pilon	1.99549e+06	0.590879
scaffold10x_1010_pilon	2010752	0.651484
scaffold10x_1010_pilon	2.01698e+06	0.641406
scaffold10x_1010_pilon	2024660	0.586798
scaffold10x_1010_pilon	2.03355e+06	0.607246
scaffold10x_1010_pilon	2.04626e+06	0.578829
scaffold10x_1010_pilon	2050031	0.534979
scaffold10x_1010_pilon	2059609	0.558176
scaffold10x_1010_pilon	2.06966e+06	0.543684
scaffold10x_1010_pilon	2074269	0.542157
scaffold10x_1011_pilon	18745.5	0.721673
scaffold10x_1013_pilon	151640	0.663619
scaffold10x_1013_pilon	245180	0.647148
scaffold10x_1013_pilon	272721	0.690909
scaffold10x_1013_pilon	281004	0.680277
scaffold10x_1013_pilon	292216	0.649588
scaffold10x_1013_pilon	305726	0.668159
scaffold10x_1013_pilon	319636	0.680138
scaffold10x_1013_pilon	339731	0.678944
scaffold10x_1013_pilon	373700	0.630999
scaffold10x_1013_pilon	382439	0.601701
scaffold10x_1013_pilon	388913	0.501869
scaffold10x_1013_pilon	395933	0.490731
scaffold10x_1013_pilon	402342	0.430991
scaffold10x_1013_pilon	409798	0.43135
scaffold10x_1013_pilon	416998	0.392271
scaffold10x_1013_pilon	424458	0.371336
scaffold10x_1013_pilon	440527	0.39468
scaffold10x_1013_pilon	459671	0.398555
scaffold10x_1013_pilon	493324	0.426586
scaffold10x_1013_pilon	513317	0.421841
scaffold10x_1013_pilon	519311	0.501113
scaffold10x_1013_pilon	526035	0.52623
scaffold10x_1013_pilon	530748	0.52758
scaffold10x_1013_pilon	540048	0.505136
scaffold10x_1013_pilon	551740	0.572677
scaffold10x_1013_pilon	559683	0.589788
scaffold10x_1013_pilon	570337	0.563196
scaffold10x_1013_pilon	576748	0.546331
scaffold10x_1013_pilon	586975	0.556911
scaffold10x_1013_pilon	610402	0.592724
scaffold10x_1013_pilon	617334	0.536171
scaffold10x_1013_pilon	625004	0.51912
scaffold10x_1013_pilon	631794	0.550563
scaffold10x_1013_pilon	640848	0.588243
scaffold10x_1013_pilon	652251	0.549483
scaffold10x_1013_pilon	659536	0.555266
scaffold10x_1013_pilon	664549	0.555266
scaffold10x_1013_pilon	672885	0.587018
scaffold10x_1013_pilon	676767	0.602732
scaffold10x_1013_pilon	688419	0.609352
scaffold10x_1013_pilon	696589	0.610074
scaffold10x_1013_pilon	721714	0.610074
scaffold10x_1013_pilon	728980	0.582899
scaffold10x_1013_pilon	732842	0.55978
scaffold10x_1013_pilon	736706	0.572891
scaffold10x_1013_pilon	739714	0.580794
scaffold10x_1013_pilon	743253	0.574297
scaffold10x_1013_pilon	751133	0.547423
scaffold10x_1013_pilon	761251	0.547423
scaffold10x_1013_pilon	766972	0.55342
scaffold10x_1013_pilon	787852	0.577429
scaffold10x_1013_pilon	813771	0.592293
scaffold10x_1013_pilon	822070	0.655854
scaffold10x_1013_pilon	826762	0.672797
scaffold10x_1013_pilon	837970	0.725434
scaffold10x_1013_pilon	846540	0.734288
scaffold10x_1013_pilon	855624	0.76027
scaffold10x_1013_pilon	869396	0.822228
scaffold10x_1013_pilon	888182	0.749592
scaffold10x_1013_pilon	898002	0.696409
scaffold10x_1013_pilon	917803	0.659783
scaffold10x_1013_pilon	931948	0.627516
scaffold10x_1013_pilon	943754	0.584741
scaffold10x_1013_pilon	952992	0.589191
scaffold10x_1013_pilon	968168	0.586613
scaffold10x_1013_pilon	980351	0.5477
scaffold10x_1013_pilon	991252	0.551069
scaffold10x_1013_pilon	1.00137e+06	0.517066
scaffold10x_1013_pilon	1.01414e+06	0.548712
scaffold10x_1013_pilon	1023745	0.552671
scaffold10x_1013_pilon	1.03153e+06	0.559031
scaffold10x_1013_pilon	1.04708e+06	0.562079
scaffold10x_1013_pilon	1055349	0.603488
scaffold10x_1013_pilon	1062897	0.57547
scaffold10x_1013_pilon	1.07063e+06	0.549829
scaffold10x_1013_pilon	1077141	0.562709
scaffold10x_1013_pilon	1.08257e+06	0.556155
scaffold10x_1013_pilon	1.08679e+06	0.622214
scaffold10x_1013_pilon	1.09191e+06	0.560726
scaffold10x_1013_pilon	1103141	0.560236
scaffold10x_1013_pilon	1.10916e+06	0.575533
scaffold10x_1013_pilon	1.11704e+06	0.575533
scaffold10x_1013_pilon	1120791	0.550916
scaffold10x_1013_pilon	1126855	0.573636
scaffold10x_1013_pilon	1.13569e+06	0.614164
scaffold10x_1013_pilon	1146611	0.605317
scaffold10x_1013_pilon	1153563	0.605317
scaffold10x_1013_pilon	1.1781e+06	0.578252
scaffold10x_1013_pilon	1189618	0.605317
scaffold10x_1013_pilon	1.20103e+06	0.617048
scaffold10x_1013_pilon	1209858	0.626449
scaffold10x_1013_pilon	1.22228e+06	0.652285
scaffold10x_1013_pilon	1253298	0.58987
scaffold10x_1013_pilon	1.26507e+06	0.566581
scaffold10x_1013_pilon	1277668	0.546794
scaffold10x_1013_pilon	1.29321e+06	0.548895
scaffold10x_1013_pilon	1.30134e+06	0.503883
scaffold10x_1013_pilon	1332635	0.468437
scaffold10x_1013_pilon	1.3478e+06	0.473267
scaffold10x_1013_pilon	1355803	0.445394
scaffold10x_1013_pilon	1.37026e+06	0.441334
scaffold10x_1013_pilon	1384335	0.449628
scaffold10x_1013_pilon	1417830	0.485696
scaffold10x_1013_pilon	1429640	0.477862
scaffold10x_1013_pilon	1.43831e+06	0.471651
scaffold10x_1013_pilon	1456110	0.469872
scaffold10x_1013_pilon	1462923	0.477559
scaffold10x_1013_pilon	1.47457e+06	0.503335
scaffold10x_1013_pilon	1.48633e+06	0.511157
scaffold10x_1013_pilon	1495061	0.529629
scaffold10x_1013_pilon	1506797	0.517936
scaffold10x_1013_pilon	1.52337e+06	0.511555
scaffold10x_1013_pilon	1.54227e+06	0.517936
scaffold10x_1013_pilon	1552160	0.555049
scaffold10x_1013_pilon	1.55883e+06	0.596955
scaffold10x_1013_pilon	1.57433e+06	0.601257
scaffold10x_1013_pilon	1.58588e+06	0.641363
scaffold10x_1013_pilon	1.59119e+06	0.636417
scaffold10x_1013_pilon	1598368	0.623517
scaffold10x_1013_pilon	1609141	0.61903
scaffold10x_1013_pilon	1.61913e+06	0.608463
scaffold10x_1013_pilon	1636816	0.597511
scaffold10x_1013_pilon	1.65338e+06	0.655748
scaffold10x_1013_pilon	1.66305e+06	0.711063
scaffold10x_1013_pilon	1673262	0.674469
scaffold10x_1013_pilon	1.68021e+06	0.745372
scaffold10x_1013_pilon	1.68971e+06	0.723413
scaffold10x_1013_pilon	1.69381e+06	0.846609
scaffold10x_1013_pilon	1697966	0.871897
scaffold10x_1013_pilon	1.70749e+06	0.918424
scaffold10x_1013_pilon	1716630	0.918424
scaffold10x_1013_pilon	1.72449e+06	0.918424
scaffold10x_1013_pilon	1729940	0.764852
scaffold10x_1013_pilon	1736773	0.686989
scaffold10x_1013_pilon	1.74873e+06	0.743894
scaffold10x_1013_pilon	1.80707e+06	0.673224
scaffold10x_1013_pilon	1821104	0.654881
scaffold10x_1013_pilon	1.82516e+06	0.578461
scaffold10x_1013_pilon	1860240	0.587847
scaffold10x_1013_pilon	1.93713e+06	0.567074
scaffold10x_1013_pilon	1943448	0.635661
scaffold10x_1013_pilon	1953532	0.648202
scaffold10x_1013_pilon	1963738	0.725515
scaffold10x_1013_pilon	1968373	0.725515
scaffold10x_1013_pilon	1.97753e+06	0.721037
scaffold10x_1013_pilon	2070616	0.781159
scaffold10x_1013_pilon	2.12377e+06	0.777732
scaffold10x_1013_pilon	2152141	0.720127
scaffold10x_1013_pilon	2196015	0.711091
scaffold10x_1013_pilon	2269775	0.647101
scaffold10x_1013_pilon	2275529	0.595196
scaffold10x_1013_pilon	2.29897e+06	0.597546
scaffold10x_1013_pilon	2.31062e+06	0.573545
scaffold10x_1013_pilon	2.33256e+06	0.560525
scaffold10x_1013_pilon	2.33829e+06	0.527407
scaffold10x_1013_pilon	2.3784e+06	0.502971
scaffold10x_1013_pilon	2.42308e+06	0.527407
scaffold10x_1013_pilon	2.45578e+06	0.527407
scaffold10x_1013_pilon	2.46433e+06	0.513569
scaffold10x_1013_pilon	2.47055e+06	0.536667
scaffold10x_1013_pilon	2474939	0.50084
scaffold10x_1013_pilon	2493322	0.483632
scaffold10x_1013_pilon	2.50093e+06	0.467415
scaffold10x_1013_pilon	2.52318e+06	0.462745
scaffold10x_1013_pilon	2527742	0.461055
scaffold10x_1013_pilon	2539221	0.476296
scaffold10x_1013_pilon	2.55397e+06	0.422165
scaffold10x_1013_pilon	2.58009e+06	0.449211
scaffold10x_1013_pilon	2590272	0.500997
scaffold10x_1013_pilon	2.5958e+06	0.467148
scaffold10x_1013_pilon	2.61467e+06	0.510046
scaffold10x_1013_pilon	2637849	0.540659
scaffold10x_1013_pilon	2.66243e+06	0.551336
scaffold10x_1013_pilon	2.66705e+06	0.601362
scaffold10x_1013_pilon	2.67171e+06	0.649904
scaffold10x_1013_pilon	2.70565e+06	0.606238
scaffold10x_1013_pilon	2739905	0.672565
scaffold10x_1013_pilon	2.76989e+06	0.714617
scaffold10x_1013_pilon	2789787	0.716521
scaffold10x_1013_pilon	2826424	0.768986
scaffold10x_1013_pilon	2.91179e+06	0.759393
scaffold10x_1014_pilon	38237.5	0.563594
scaffold10x_1014_pilon	45248	0.574998
scaffold10x_1014_pilon	52007	0.578328
scaffold10x_1014_pilon	60271	0.507444
scaffold10x_1014_pilon	70588.5	0.498898
scaffold10x_1014_pilon	74755	0.478519
scaffold10x_1014_pilon	79331.5	0.493391
scaffold10x_1014_pilon	82670.5	0.501396
scaffold10x_1014_pilon	88404.5	0.516148
scaffold10x_1014_pilon	92189	0.510464
scaffold10x_1014_pilon	95091	0.480828
scaffold10x_1014_pilon	98534.5	0.44784
scaffold10x_1014_pilon	102873	0.427261
scaffold10x_1014_pilon	111217	0.448725
scaffold10x_1014_pilon	117568	0.45564
scaffold10x_1014_pilon	130506	0.491981
scaffold10x_1014_pilon	135021	0.529093
scaffold10x_1014_pilon	142869	0.521414
scaffold10x_1014_pilon	152724	0.532809
scaffold10x_1014_pilon	157648	0.549178
scaffold10x_1014_pilon	160650	0.63788
scaffold10x_1014_pilon	163840	0.681549
scaffold10x_1014_pilon	167532	0.706193
scaffold10x_1014_pilon	177012	0.730356
scaffold10x_1014_pilon	183770	0.723937
scaffold10x_1014_pilon	199405	0.761243
scaffold10x_1014_pilon	206508	0.710503
scaffold10x_1014_pilon	218138	0.707248
scaffold10x_1014_pilon	225628	0.673294
scaffold10x_1014_pilon	230802	0.674895
scaffold10x_1014_pilon	235152	0.563322
scaffold10x_1014_pilon	239724	0.556808
scaffold10x_1014_pilon	243280	0.572098
scaffold10x_1014_pilon	247466	0.629276
scaffold10x_1014_pilon	250778	0.648592
scaffold10x_1014_pilon	256482	0.702952
scaffold10x_1014_pilon	270100	0.743506
scaffold10x_1014_pilon	277178	0.790026
scaffold10x_1014_pilon	280445	0.863493
scaffold10x_1014_pilon	285882	0.916068
scaffold10x_1014_pilon	290710	0.988254
scaffold10x_1014_pilon	296917	0.962409
scaffold10x_1014_pilon	300581	0.876995
scaffold10x_1014_pilon	303902	0.809586
scaffold10x_1014_pilon	307296	0.809586
scaffold10x_1014_pilon	310812	0.683694
scaffold10x_1014_pilon	322391	0.640208
scaffold10x_1014_pilon	329326	0.613535
scaffold10x_1014_pilon	335026	0.557862
scaffold10x_1014_pilon	342741	0.543974
scaffold10x_1014_pilon	349168	0.548412
scaffold10x_1014_pilon	354636	0.599172
scaffold10x_1014_pilon	358632	0.621964
scaffold10x_1014_pilon	367464	0.597332
scaffold10x_1014_pilon	376900	0.568358
scaffold10x_1014_pilon	382942	0.564536
scaffold10x_1014_pilon	387822	0.540264
scaffold10x_1014_pilon	397682	0.549386
scaffold10x_1014_pilon	406591	0.572964
scaffold10x_1014_pilon	418431	0.54751
scaffold10x_1014_pilon	431030	0.557532
scaffold10x_1014_pilon	439124	0.50475
scaffold10x_1014_pilon	448305	0.481365
scaffold10x_1014_pilon	460022	0.478575
scaffold10x_1014_pilon	470798	0.453814
scaffold10x_1014_pilon	479432	0.462039
scaffold10x_1014_pilon	489840	0.458228
scaffold10x_1014_pilon	497766	0.457774
scaffold10x_1014_pilon	506158	0.462349
scaffold10x_1014_pilon	518398	0.458614
scaffold10x_1014_pilon	532682	0.478125
scaffold10x_1014_pilon	543550	0.479416
scaffold10x_1014_pilon	559099	0.496944
scaffold10x_1014_pilon	571983	0.507394
scaffold10x_1014_pilon	577300	0.521346
scaffold10x_1014_pilon	589484	0.503731
scaffold10x_1014_pilon	600430	0.487395
scaffold10x_1014_pilon	606678	0.511324
scaffold10x_1014_pilon	612204	0.671289
scaffold10x_1014_pilon	620078	0.722222
scaffold10x_1014_pilon	628322	0.765076
scaffold10x_1014_pilon	635868	0.78852
scaffold10x_1014_pilon	646178	0.822868
scaffold10x_1014_pilon	656637	0.84596
scaffold10x_1014_pilon	660393	0.821996
scaffold10x_1014_pilon	670269	0.821996
scaffold10x_1014_pilon	676520	0.860495
scaffold10x_1014_pilon	681156	0.780733
scaffold10x_1014_pilon	684740	0.661424
scaffold10x_1014_pilon	690502	0.586078
scaffold10x_1014_pilon	695026	0.572809
scaffold10x_1014_pilon	699737	0.569044
scaffold10x_1014_pilon	703207	0.534343
scaffold10x_1014_pilon	706776	0.515268
scaffold10x_1014_pilon	710507	0.532743
scaffold10x_1014_pilon	715960	0.53733
scaffold10x_1014_pilon	720032	0.515268
scaffold10x_1014_pilon	727168	0.532239
scaffold10x_1014_pilon	731097	0.553182
scaffold10x_1014_pilon	736170	0.54083
scaffold10x_1014_pilon	741922	0.480991
scaffold10x_1014_pilon	746716	0.463912
scaffold10x_1014_pilon	752060	0.455976
scaffold10x_1014_pilon	755732	0.467803
scaffold10x_1014_pilon	760880	0.475556
scaffold10x_1014_pilon	766428	0.488047
scaffold10x_1014_pilon	770134	0.486759
scaffold10x_1014_pilon	779254	0.50708
scaffold10x_1014_pilon	785550	0.492558
scaffold10x_1014_pilon	793514	0.488098
scaffold10x_1014_pilon	804384	0.488098
scaffold10x_1014_pilon	814474	0.50222
scaffold10x_1014_pilon	826174	0.519316
scaffold10x_1014_pilon	843025	0.499402
scaffold10x_1014_pilon	847888	0.504691
scaffold10x_1014_pilon	853214	0.48258
scaffold10x_1014_pilon	857968	0.503275
scaffold10x_1014_pilon	863256	0.509491
scaffold10x_1014_pilon	869139	0.526872
scaffold10x_1014_pilon	876045	0.59565
scaffold10x_1014_pilon	884944	0.707766
scaffold10x_1014_pilon	894170	0.77317
scaffold10x_1014_pilon	903660	0.826716
scaffold10x_1014_pilon	920780	0.818938
scaffold10x_1014_pilon	933676	0.8165
scaffold10x_1014_pilon	939584	0.84911
scaffold10x_1014_pilon	943364	0.826716
scaffold10x_1014_pilon	946650	0.771413
scaffold10x_1014_pilon	949860	0.7672
scaffold10x_1014_pilon	952798	0.683111
scaffold10x_1014_pilon	958551	0.659785
scaffold10x_1014_pilon	962450	0.628822
scaffold10x_1014_pilon	965926	0.60439
scaffold10x_1014_pilon	970539	0.600516
scaffold10x_1014_pilon	983484	0.643076
scaffold10x_1014_pilon	988496	0.730428
scaffold10x_1014_pilon	994076	0.889589
scaffold10x_1014_pilon	997930	0.983705
scaffold10x_1014_pilon	1001521	0.939811
scaffold10x_1014_pilon	1.00503e+06	0.869264
scaffold10x_1014_pilon	1011585	0.824964
scaffold10x_1014_pilon	1.01608e+06	0.800689
scaffold10x_1014_pilon	1026604	0.7791
scaffold10x_1014_pilon	1.03263e+06	0.796221
scaffold10x_1014_pilon	1.03881e+06	0.699908
scaffold10x_1014_pilon	1045102	0.619001
scaffold10x_1014_pilon	1053326	0.513046
scaffold10x_1014_pilon	1.06898e+06	0.450513
scaffold10x_1014_pilon	1078773	0.436002
scaffold10x_1014_pilon	1.09341e+06	0.513046
scaffold10x_1014_pilon	1099158	0.568134
scaffold10x_1014_pilon	1.1072e+06	0.621027
scaffold10x_1014_pilon	1.12133e+06	0.601917
scaffold10x_1014_pilon	1129492	0.637587
scaffold10x_1014_pilon	1.13664e+06	0.699169
scaffold10x_1014_pilon	1142933	0.660597
scaffold10x_1014_pilon	1.14872e+06	0.726496
scaffold10x_1014_pilon	1165263	0.763559
scaffold10x_1014_pilon	1174214	0.805485
scaffold10x_1014_pilon	1188078	0.748374
scaffold10x_1014_pilon	1192810	0.745562
scaffold10x_1014_pilon	1200662	0.681056
scaffold10x_1014_pilon	1212565	0.726835
scaffold10x_1014_pilon	1.22482e+06	0.666274
scaffold10x_1014_pilon	1230160	0.667758
scaffold10x_1014_pilon	1236034	0.701
scaffold10x_1014_pilon	1.24441e+06	0.668687
scaffold10x_1014_pilon	1260415	0.636869
scaffold10x_1014_pilon	1.26355e+06	0.61588
scaffold10x_1014_pilon	1.2666e+06	0.579593
scaffold10x_1014_pilon	1280160	0.552047
scaffold10x_1014_pilon	1.29945e+06	0.610244
scaffold10x_1014_pilon	1307520	0.677723
scaffold10x_1014_pilon	1318367	0.719013
scaffold10x_1014_pilon	1323213	0.725496
scaffold10x_1014_pilon	1.3545e+06	0.71503
scaffold10x_1014_pilon	1370881	0.652535
scaffold10x_1014_pilon	1.38783e+06	0.630552
scaffold10x_1014_pilon	1391057	0.685594
scaffold10x_1014_pilon	1.3951e+06	0.844113
scaffold10x_1014_pilon	1.40951e+06	0.773111
scaffold10x_1014_pilon	1.4278e+06	0.739217
scaffold10x_1014_pilon	1.43709e+06	0.699679
scaffold10x_1014_pilon	1441700	0.695701
scaffold10x_1014_pilon	1445821	0.648396
scaffold10x_1014_pilon	1476702	0.666745
scaffold10x_1014_pilon	1488377	0.706297
scaffold10x_1014_pilon	1.49574e+06	0.741589
scaffold10x_1014_pilon	1.49918e+06	0.637915
scaffold10x_1014_pilon	1.50312e+06	0.608307
scaffold10x_1014_pilon	1.50726e+06	0.714942
scaffold10x_1014_pilon	1.51422e+06	0.723007
scaffold10x_1014_pilon	1.52628e+06	0.73491
scaffold10x_1014_pilon	1529820	0.725454
scaffold10x_1014_pilon	1.5351e+06	0.777347
scaffold10x_1014_pilon	1.54372e+06	0.744691
scaffold10x_1014_pilon	1550084	0.796451
scaffold10x_1014_pilon	1556946	0.871659
scaffold10x_1014_pilon	1561102	0.975771
scaffold10x_1014_pilon	1.5648e+06	0.947914
scaffold10x_1014_pilon	1569845	0.871122
scaffold10x_1014_pilon	1.57915e+06	0.959912
scaffold10x_1014_pilon	1588289	0.90991
scaffold10x_1014_pilon	1593448	0.873987
scaffold10x_1014_pilon	1.59993e+06	0.881919
scaffold10x_1014_pilon	1.60837e+06	0.860327
scaffold10x_1014_pilon	1.61752e+06	0.803824
scaffold10x_1014_pilon	1.62223e+06	0.734757
scaffold10x_1014_pilon	1.62871e+06	0.763339
scaffold10x_1014_pilon	1.63321e+06	0.811375
scaffold10x_1014_pilon	1.63801e+06	0.877522
scaffold10x_1014_pilon	1.64422e+06	0.827742
scaffold10x_1014_pilon	1650494	0.783203
scaffold10x_1014_pilon	1.6565e+06	0.822891
scaffold10x_1014_pilon	1.66642e+06	0.826328
scaffold10x_1014_pilon	1.67227e+06	0.835274
scaffold10x_1014_pilon	1.6807e+06	0.929774
scaffold10x_1014_pilon	1.68438e+06	0.914898
scaffold10x_1014_pilon	1697584	0.837644
scaffold10x_1014_pilon	1704049	0.718992
scaffold10x_1014_pilon	1.70909e+06	0.698851
scaffold10x_1014_pilon	1715141	0.658185
scaffold10x_1014_pilon	1.72049e+06	0.640484
scaffold10x_1014_pilon	1.7247e+06	0.675744
scaffold10x_1014_pilon	1.73338e+06	0.643951
scaffold10x_1014_pilon	1.73804e+06	0.640484
scaffold10x_1014_pilon	1.74849e+06	0.570744
scaffold10x_1014_pilon	1754055	0.564174
scaffold10x_1014_pilon	1764960	0.582658
scaffold10x_1014_pilon	1.77085e+06	0.601858
scaffold10x_1014_pilon	1.77624e+06	0.60573
scaffold10x_1014_pilon	1784177	0.661941
scaffold10x_1014_pilon	1790054	0.669801
scaffold10x_1014_pilon	1.79364e+06	0.648337
scaffold10x_1014_pilon	1.79769e+06	0.58865
scaffold10x_1014_pilon	1.80186e+06	0.599372
scaffold10x_1014_pilon	1810942	0.629292
scaffold10x_1014_pilon	1819426	0.662972
scaffold10x_1014_pilon	1823334	0.658188
scaffold10x_1014_pilon	1.83351e+06	0.676095
scaffold10x_1014_pilon	1.83715e+06	0.637463
scaffold10x_1014_pilon	1843525	0.590579
scaffold10x_1014_pilon	1853465	0.590579
scaffold10x_1014_pilon	1858584	0.579554
scaffold10x_1014_pilon	1866491	0.619697
scaffold10x_1014_pilon	1871203	0.616989
scaffold10x_1014_pilon	1.87477e+06	0.650082
scaffold10x_1014_pilon	1882137	0.618586
scaffold10x_1014_pilon	1886999	0.571346
scaffold10x_1014_pilon	1.89718e+06	0.595288
scaffold10x_1014_pilon	1902025	0.617915
scaffold10x_1014_pilon	1.90847e+06	0.657405
scaffold10x_1014_pilon	1.91934e+06	0.673659
scaffold10x_1014_pilon	1.92619e+06	0.684796
scaffold10x_1014_pilon	1934830	0.718712
scaffold10x_1014_pilon	1.94051e+06	0.761664
scaffold10x_1014_pilon	1944854	0.723547
scaffold10x_1014_pilon	1.9511e+06	0.658906
scaffold10x_1014_pilon	1961800	0.675487
scaffold10x_1014_pilon	1.968e+06	0.593568
scaffold10x_1014_pilon	1.97493e+06	0.632259
scaffold10x_1014_pilon	1.98213e+06	0.598353
scaffold10x_1014_pilon	1989783	0.593617
scaffold10x_1014_pilon	1.99704e+06	0.608842
scaffold10x_1014_pilon	2004651	0.564832
scaffold10x_1014_pilon	2010921	0.518016
scaffold10x_1014_pilon	2019853	0.53134
scaffold10x_1014_pilon	2032670	0.564439
scaffold10x_1014_pilon	2.04495e+06	0.583013
scaffold10x_1014_pilon	2.05458e+06	0.603712
scaffold10x_1014_pilon	2.06581e+06	0.592404
scaffold10x_1014_pilon	2.07235e+06	0.595523
scaffold10x_1014_pilon	2080210	0.601592
scaffold10x_1014_pilon	2088039	0.603456
scaffold10x_1014_pilon	2099548	0.654652
scaffold10x_1014_pilon	2.10525e+06	0.67504
scaffold10x_1014_pilon	2115909	0.646142
scaffold10x_1014_pilon	2.12802e+06	0.640642
scaffold10x_1014_pilon	2135190	0.652358
scaffold10x_1014_pilon	2144973	0.652358
scaffold10x_1014_pilon	2.15586e+06	0.607539
scaffold10x_1014_pilon	2.1645e+06	0.638438
scaffold10x_1014_pilon	2174139	0.605369
scaffold10x_1014_pilon	2182431	0.593803
scaffold10x_1014_pilon	2203956	0.585205
scaffold10x_1014_pilon	2.21595e+06	0.642865
scaffold10x_1014_pilon	2226612	0.642865
scaffold10x_1014_pilon	2231169	0.626024
scaffold10x_1014_pilon	2.23985e+06	0.59114
scaffold10x_1014_pilon	2.25198e+06	0.589518
scaffold10x_1014_pilon	2.25849e+06	0.62369
scaffold10x_1014_pilon	2287102	0.626024
scaffold10x_1014_pilon	2303995	0.626024
scaffold10x_1014_pilon	2320849	0.666709
scaffold10x_1014_pilon	2347460	0.688273
scaffold10x_1014_pilon	2378303	0.618544
scaffold10x_1014_pilon	2.40072e+06	0.619972
scaffold10x_1014_pilon	2.40759e+06	0.624891
scaffold10x_1014_pilon	2.42369e+06	0.628847
scaffold10x_1014_pilon	2.45084e+06	0.620808
scaffold10x_1014_pilon	2472962	0.637084
scaffold10x_1014_pilon	2.51354e+06	0.63728
scaffold10x_1014_pilon	2.52864e+06	0.615026
scaffold10x_1014_pilon	2.54673e+06	0.572142
scaffold10x_1014_pilon	2580741	0.539894
scaffold10x_1014_pilon	2.60998e+06	0.592201
scaffold10x_1014_pilon	2.63585e+06	0.612021
scaffold10x_1014_pilon	2.65505e+06	0.592201
scaffold10x_1014_pilon	2679196	0.602053
scaffold10x_1014_pilon	2704184	0.615026
scaffold10x_1014_pilon	2732082	0.622955
scaffold10x_1014_pilon	2753172	0.596305
scaffold10x_1014_pilon	2.78741e+06	0.625667
scaffold10x_1014_pilon	2.80503e+06	0.610989
scaffold10x_1014_pilon	2835635	0.596305
scaffold10x_1014_pilon	2852346	0.589139
scaffold10x_1014_pilon	2.87217e+06	0.579852
scaffold10x_1014_pilon	2.8883e+06	0.612851
scaffold10x_1014_pilon	2915461	0.624982
scaffold10x_1014_pilon	2.92417e+06	0.618078
scaffold10x_1014_pilon	2.93878e+06	0.592169
scaffold10x_1014_pilon	2960381	0.628859
scaffold10x_1014_pilon	2.99823e+06	0.609109
scaffold10x_1014_pilon	3014277	0.654412
scaffold10x_1014_pilon	3.02857e+06	0.675514
scaffold10x_1014_pilon	3.04161e+06	0.652275
scaffold10x_1014_pilon	3067469	0.658582
scaffold10x_1014_pilon	3084702	0.640913
scaffold10x_1014_pilon	3.10389e+06	0.649392
scaffold10x_1014_pilon	3113087	0.648226
scaffold10x_1014_pilon	3.12115e+06	0.654349
scaffold10x_1014_pilon	3.14356e+06	0.600481
scaffold10x_1014_pilon	3151710	0.617091
scaffold10x_1014_pilon	3.15633e+06	0.6393
scaffold10x_1014_pilon	3163023	0.637034
scaffold10x_1014_pilon	3175168	0.688853
scaffold10x_1014_pilon	3198353	0.682586
scaffold10x_1014_pilon	3.21687e+06	0.66067
scaffold10x_1014_pilon	3.22624e+06	0.629465
scaffold10x_1014_pilon	3.23334e+06	0.621262
scaffold10x_1014_pilon	3.24422e+06	0.543259
scaffold10x_1014_pilon	3.2526e+06	0.57134
scaffold10x_1014_pilon	3.25642e+06	0.587289
scaffold10x_1014_pilon	3.25921e+06	0.51719
scaffold10x_1014_pilon	3262411	0.479741
scaffold10x_1014_pilon	3274159	0.461606
scaffold10x_1014_pilon	3284344	0.480949
scaffold10x_1014_pilon	3296285	0.480949
scaffold10x_1014_pilon	3.31561e+06	0.467248
scaffold10x_1014_pilon	3319111	0.455375
scaffold10x_1014_pilon	3328845	0.492721
scaffold10x_1014_pilon	3.33697e+06	0.462535
scaffold10x_1014_pilon	3.34274e+06	0.441634
scaffold10x_1014_pilon	3350457	0.455683
scaffold10x_1014_pilon	3.36268e+06	0.487506
scaffold10x_1014_pilon	3.38101e+06	0.476322
scaffold10x_1014_pilon	3392254	0.448509
scaffold10x_1014_pilon	3409581	0.470356
scaffold10x_1017_pilon	11789	2.45993
scaffold10x_1017_pilon	15225.5	2.43134
scaffold10x_1017_pilon	17669	2.27105
scaffold10x_1017_pilon	19663.5	2.14476
scaffold10x_1017_pilon	21539	1.95671
scaffold10x_1017_pilon	23959	1.69575
scaffold10x_1017_pilon	26437	1.59661
scaffold10x_1017_pilon	31128	1.55415
scaffold10x_1017_pilon	33361.5	1.26156
scaffold10x_1017_pilon	35449.5	1.2218
scaffold10x_1017_pilon	39805.5	1.13766
scaffold10x_1017_pilon	48070.5	1.03019
scaffold10x_1017_pilon	52096.5	0.92296
scaffold10x_1017_pilon	55969.5	0.864893
scaffold10x_1017_pilon	59196	0.795068
scaffold10x_1017_pilon	62830.5	0.751354
scaffold10x_1017_pilon	66672.5	0.758298
scaffold10x_1017_pilon	72706	0.676705
scaffold10x_1017_pilon	75160	0.759052
scaffold10x_1017_pilon	79818.5	0.67892
scaffold10x_1017_pilon	84191	0.680398
scaffold10x_1017_pilon	92135	0.659329
scaffold10x_1017_pilon	116336	0.680398
scaffold10x_1017_pilon	121377	0.682152
scaffold10x_1017_pilon	126346	0.753593
scaffold10x_1017_pilon	132058	0.752012
scaffold10x_1017_pilon	136940	0.622363
scaffold10x_1017_pilon	142627	0.639949
scaffold10x_1017_pilon	148005	0.557944
scaffold10x_1017_pilon	154981	0.572125
scaffold10x_1017_pilon	159540	0.580493
scaffold10x_1017_pilon	165314	0.661538
scaffold10x_1017_pilon	187550	0.650848
scaffold10x_1017_pilon	191375	0.699461
scaffold10x_1017_pilon	195768	0.675257
scaffold10x_1017_pilon	200808	0.687898
scaffold10x_1017_pilon	206298	0.712156
scaffold10x_1017_pilon	215136	0.695249
scaffold10x_1017_pilon	222624	0.689818
scaffold10x_1017_pilon	229856	0.728254
scaffold10x_1017_pilon	236339	0.706846
scaffold10x_1017_pilon	256295	0.643834
scaffold10x_1017_pilon	274014	0.640187
scaffold10x_1017_pilon	285838	0.590494
scaffold10x_1017_pilon	292846	0.589788
scaffold10x_1017_pilon	302126	0.592375
scaffold10x_1017_pilon	310302	0.589788
scaffold10x_1017_pilon	321129	0.592621
scaffold10x_1017_pilon	327500	0.633238
scaffold10x_1017_pilon	335031	0.559704
scaffold10x_1017_pilon	339884	0.550828
scaffold10x_1017_pilon	362678	0.589583
scaffold10x_1017_pilon	380862	0.643385
scaffold10x_1017_pilon	393832	0.723878
scaffold10x_1017_pilon	402638	0.745662
scaffold10x_1017_pilon	413411	0.707974
scaffold10x_1017_pilon	423610	0.674738
scaffold10x_1017_pilon	431558	0.703403
scaffold10x_1017_pilon	436870	0.628966
scaffold10x_1017_pilon	444112	0.722828
scaffold10x_1017_pilon	447579	0.717136
scaffold10x_1017_pilon	454782	0.68717
scaffold10x_1017_pilon	460387	0.696865
scaffold10x_1017_pilon	464278	0.696865
scaffold10x_1017_pilon	470635	0.635948
scaffold10x_1017_pilon	477011	0.657378
scaffold10x_1017_pilon	484886	0.714685
scaffold10x_1017_pilon	489858	0.720734
scaffold10x_1017_pilon	494969	0.743704
scaffold10x_1017_pilon	499794	0.689091
scaffold10x_1017_pilon	503972	0.68506
scaffold10x_1017_pilon	506902	0.669204
scaffold10x_1017_pilon	512832	0.625393
scaffold10x_1017_pilon	515658	0.574136
scaffold10x_1017_pilon	520494	0.59752
scaffold10x_1017_pilon	527854	0.543453
scaffold10x_1017_pilon	533396	0.54123
scaffold10x_1017_pilon	538428	0.501615
scaffold10x_1017_pilon	543818	0.480088
scaffold10x_1017_pilon	549388	0.503651
scaffold10x_1017_pilon	555234	0.510638
scaffold10x_1017_pilon	562341	0.527731
scaffold10x_1017_pilon	567404	0.508504
scaffold10x_1017_pilon	570972	0.509829
scaffold10x_1017_pilon	577118	0.508504
scaffold10x_1017_pilon	584669	0.499612
scaffold10x_1017_pilon	589462	0.494909
scaffold10x_1017_pilon	594017	0.494042
scaffold10x_1017_pilon	599912	0.510734
scaffold10x_1017_pilon	606856	0.54864
scaffold10x_1017_pilon	614224	0.600381
scaffold10x_1017_pilon	623650	0.585266
scaffold10x_1017_pilon	632090	0.619506
scaffold10x_1017_pilon	639828	0.646478
scaffold10x_1017_pilon	646782	0.635597
scaffold10x_1017_pilon	651801	0.647018
scaffold10x_1017_pilon	656084	0.680478
scaffold10x_1017_pilon	660042	0.71567
scaffold10x_1017_pilon	665433	0.692486
scaffold10x_1017_pilon	672213	0.636902
scaffold10x_1017_pilon	678576	0.58803
scaffold10x_1017_pilon	684275	0.558818
scaffold10x_1017_pilon	695088	0.551276
scaffold10x_1017_pilon	706018	0.554687
scaffold10x_1017_pilon	712508	0.602938
scaffold10x_1017_pilon	719630	0.628895
scaffold10x_1017_pilon	728488	0.598896
scaffold10x_1017_pilon	734086	0.554862
scaffold10x_1017_pilon	740710	0.576611
scaffold10x_1017_pilon	749459	0.604734
scaffold10x_1017_pilon	759580	0.660126
scaffold10x_1017_pilon	764510	0.697563
scaffold10x_1017_pilon	777188	0.704957
scaffold10x_1017_pilon	788286	0.719209
scaffold10x_1017_pilon	797744	0.715103
scaffold10x_1017_pilon	807991	0.718762
scaffold10x_1017_pilon	817720	0.731387
scaffold10x_1017_pilon	825403	0.737075
scaffold10x_1017_pilon	833087	0.726793
scaffold10x_1017_pilon	841036	0.721182
scaffold10x_1017_pilon	852696	0.730598
scaffold10x_1017_pilon	860438	0.784019
scaffold10x_1017_pilon	871027	0.763885
scaffold10x_1017_pilon	878422	0.741639
scaffold10x_1017_pilon	886319	0.771169
scaffold10x_1017_pilon	895256	0.817569
scaffold10x_1017_pilon	901862	0.862193
scaffold10x_1017_pilon	909761	0.969407
scaffold10x_1017_pilon	916496	0.999284
scaffold10x_1017_pilon	920842	1.03521
scaffold10x_1017_pilon	925964	0.968057
scaffold10x_1017_pilon	932811	0.860802
scaffold10x_1017_pilon	936327	0.831081
scaffold10x_1017_pilon	939826	0.810967
scaffold10x_1017_pilon	943800	0.803495
scaffold10x_1017_pilon	950400	0.733792
scaffold10x_1017_pilon	958208	0.676045
scaffold10x_1017_pilon	965196	0.605454
scaffold10x_1017_pilon	970884	0.605454
scaffold10x_1017_pilon	974462	0.585831
scaffold10x_1017_pilon	979482	0.636645
scaffold10x_1017_pilon	982906	0.711391
scaffold10x_1017_pilon	987282	0.760482
scaffold10x_1017_pilon	994462	0.763449
scaffold10x_1017_pilon	1.00774e+06	0.731699
scaffold10x_1017_pilon	1021445	0.743877
scaffold10x_1017_pilon	1.03367e+06	0.755936
scaffold10x_1017_pilon	1040300	0.800771
scaffold10x_1017_pilon	1.05129e+06	0.783928
scaffold10x_1017_pilon	1.05607e+06	0.726932
scaffold10x_1017_pilon	1.06319e+06	0.655852
scaffold10x_1017_pilon	1068727	0.587063
scaffold10x_1017_pilon	1076353	0.549517
scaffold10x_1017_pilon	1.09749e+06	0.5396
scaffold10x_1017_pilon	1.11326e+06	0.53053
scaffold10x_1017_pilon	1128651	0.522573
scaffold10x_1017_pilon	1.13895e+06	0.503513
scaffold10x_1017_pilon	1.14411e+06	0.495387
scaffold10x_1017_pilon	1.15512e+06	0.501006
scaffold10x_1017_pilon	1.16072e+06	0.5122
scaffold10x_1017_pilon	1166972	0.555581
scaffold10x_1017_pilon	1173689	0.590153
scaffold10x_1017_pilon	1.1816e+06	0.576425
scaffold10x_1017_pilon	1.19978e+06	0.570047
scaffold10x_1017_pilon	1207091	0.592874
scaffold10x_1017_pilon	1.21461e+06	0.570047
scaffold10x_1017_pilon	1.21924e+06	0.601458
scaffold10x_1017_pilon	1224787	0.59967
scaffold10x_1017_pilon	1.22997e+06	0.608547
scaffold10x_1017_pilon	1235547	0.59258
scaffold10x_1017_pilon	1243274	0.574836
scaffold10x_1017_pilon	1.24794e+06	0.583935
scaffold10x_1017_pilon	1.25667e+06	0.600717
scaffold10x_1017_pilon	1.26495e+06	0.595769
scaffold10x_1017_pilon	1.27125e+06	0.580874
scaffold10x_1017_pilon	1.2757e+06	0.58377
scaffold10x_1017_pilon	1.27877e+06	0.519219
scaffold10x_1017_pilon	1284712	0.561931
scaffold10x_1017_pilon	1.2916e+06	0.603371
scaffold10x_1017_pilon	1301328	0.575387
scaffold10x_1017_pilon	1.30987e+06	0.572043
scaffold10x_1017_pilon	1315839	0.615717
scaffold10x_1017_pilon	1.32544e+06	0.651707
scaffold10x_1017_pilon	1335393	0.690905
scaffold10x_1017_pilon	1.34087e+06	0.700429
scaffold10x_1017_pilon	1346835	0.723289
scaffold10x_1017_pilon	1350309	0.773224
scaffold10x_1017_pilon	1354583	0.674442
scaffold10x_1017_pilon	1360871	0.577109
scaffold10x_1017_pilon	1369366	0.626518
scaffold10x_1017_pilon	1.37483e+06	0.676793
scaffold10x_1017_pilon	1381100	0.68974
scaffold10x_1017_pilon	1.3877e+06	0.688186
scaffold10x_1017_pilon	1.39488e+06	0.705932
scaffold10x_1017_pilon	1399781	0.706602
scaffold10x_1017_pilon	1407641	0.680812
scaffold10x_1017_pilon	1.4136e+06	0.700595
scaffold10x_1017_pilon	1418394	0.719803
scaffold10x_1017_pilon	1423142	0.707255
scaffold10x_1017_pilon	1.42817e+06	0.700595
scaffold10x_1017_pilon	1434517	0.587323
scaffold10x_1017_pilon	1.43897e+06	0.570725
scaffold10x_1017_pilon	1.44411e+06	0.551216
scaffold10x_1017_pilon	1449352	0.568205
scaffold10x_1017_pilon	1453433	0.577542
scaffold10x_1017_pilon	1458398	0.597305
scaffold10x_1017_pilon	1463882	0.580722
scaffold10x_1017_pilon	1.46912e+06	0.616643
scaffold10x_1017_pilon	1476588	0.652198
scaffold10x_1017_pilon	1481460	0.665089
scaffold10x_1017_pilon	1.48795e+06	0.701429
scaffold10x_1017_pilon	1.49146e+06	0.698511
scaffold10x_1017_pilon	1.49659e+06	0.695578
scaffold10x_1017_pilon	1.49975e+06	0.637552
scaffold10x_1017_pilon	1.5028e+06	0.649782
scaffold10x_1017_pilon	1.50597e+06	0.723272
scaffold10x_1017_pilon	1.50993e+06	0.728677
scaffold10x_1017_pilon	1513706	0.783581
scaffold10x_1017_pilon	1.51969e+06	0.848056
scaffold10x_1017_pilon	1.52331e+06	0.812126
scaffold10x_1017_pilon	1526828	0.887048
scaffold10x_1017_pilon	1530011	0.871359
scaffold10x_1017_pilon	1.53387e+06	0.859246
scaffold10x_1017_pilon	1537573	0.881667
scaffold10x_1017_pilon	1.54194e+06	0.77157
scaffold10x_1017_pilon	1545800	0.685642
scaffold10x_1017_pilon	1.5493e+06	0.733469
scaffold10x_1017_pilon	1.55393e+06	0.686422
scaffold10x_1017_pilon	1.55788e+06	0.685846
scaffold10x_1017_pilon	1.56245e+06	0.709361
scaffold10x_1017_pilon	1.56618e+06	0.730929
scaffold10x_1017_pilon	1570213	0.745392
scaffold10x_1017_pilon	1574681	0.83048
scaffold10x_1017_pilon	1580197	0.901501
scaffold10x_1017_pilon	1.5848e+06	1.00321
scaffold10x_1017_pilon	1.5889e+06	1.02326
scaffold10x_1017_pilon	1.5941e+06	1.0657
scaffold10x_1017_pilon	1612589	1.02184
scaffold10x_1017_pilon	1.62611e+06	0.927062
scaffold10x_1017_pilon	1.63193e+06	0.912208
scaffold10x_1017_pilon	1637123	0.909088
scaffold10x_1017_pilon	1.64682e+06	0.901826
scaffold10x_1017_pilon	1.65224e+06	0.838072
scaffold10x_1017_pilon	1658778	0.918371
scaffold10x_1017_pilon	1.66492e+06	0.91362
scaffold10x_1017_pilon	1672979	0.933546
scaffold10x_1017_pilon	1.68325e+06	0.977036
scaffold10x_1017_pilon	1.71014e+06	1.03776
scaffold10x_1017_pilon	1.72429e+06	1.03776
scaffold10x_1017_pilon	1.73587e+06	1.06104
scaffold10x_1017_pilon	1.74695e+06	0.990076
scaffold10x_1017_pilon	1.76022e+06	0.956167
scaffold10x_1017_pilon	1766543	0.916361
scaffold10x_1017_pilon	1773097	0.807181
scaffold10x_1017_pilon	1781517	0.79363
scaffold10x_1017_pilon	1.79246e+06	0.738009
scaffold10x_1017_pilon	1802353	0.643358
scaffold10x_1017_pilon	1.8191e+06	0.578429
scaffold10x_1017_pilon	1.82553e+06	0.554021
scaffold10x_1017_pilon	1841550	0.541202
scaffold10x_1017_pilon	1853806	0.52032
scaffold10x_1017_pilon	1.86411e+06	0.531236
scaffold10x_1017_pilon	1871057	0.52032
scaffold10x_1017_pilon	1878137	0.534996
scaffold10x_1017_pilon	1887259	0.591632
scaffold10x_1017_pilon	1.89919e+06	0.660882
scaffold10x_1017_pilon	1909858	0.669825
scaffold10x_1017_pilon	1.92383e+06	0.685973
scaffold10x_1017_pilon	1.93556e+06	0.744556
scaffold10x_1017_pilon	1.95024e+06	0.768295
scaffold10x_1017_pilon	1.96384e+06	0.850209
scaffold10x_1017_pilon	1980916	0.817883
scaffold10x_1017_pilon	1988607	0.832537
scaffold10x_1017_pilon	1997068	0.778354
scaffold10x_1017_pilon	2.00675e+06	0.696846
scaffold10x_1017_pilon	2.02011e+06	0.637969
scaffold10x_1017_pilon	2034173	0.65159
scaffold10x_1017_pilon	2044322	0.664139
scaffold10x_1017_pilon	2055148	0.594221
scaffold10x_1017_pilon	2.0644e+06	0.590481
scaffold10x_1019_pilon	169939	0.603811
scaffold10x_1019_pilon	217467	0.606793
scaffold10x_1019_pilon	224852	0.601587
scaffold10x_1019_pilon	230924	0.552329
scaffold10x_1019_pilon	236086	0.564851
scaffold10x_1019_pilon	272616	0.538906
scaffold10x_1019_pilon	297575	0.549135
scaffold10x_1019_pilon	319698	0.549945
scaffold10x_1019_pilon	329722	0.556918
scaffold10x_1019_pilon	386522	0.574308
scaffold10x_1019_pilon	412389	0.61014
scaffold10x_1019_pilon	420975	0.619391
scaffold10x_1019_pilon	428554	0.649813
scaffold10x_1019_pilon	437136	0.624655
scaffold10x_1019_pilon	445934	0.557757
scaffold10x_1019_pilon	464112	0.584758
scaffold10x_1019_pilon	504682	0.567057
scaffold10x_1019_pilon	539386	0.562399
scaffold10x_1019_pilon	557562	0.550182
scaffold10x_1019_pilon	601432	0.542971
scaffold10x_1019_pilon	618707	0.563023
scaffold10x_1019_pilon	649451	0.588381
scaffold10x_1019_pilon	667454	0.578008
scaffold10x_1019_pilon	676720	0.595183
scaffold10x_1019_pilon	684084	0.635029
scaffold10x_1019_pilon	698806	0.621538
scaffold10x_1019_pilon	734250	0.646569
scaffold10x_1019_pilon	768066	0.748396
scaffold10x_1019_pilon	786085	0.778002
scaffold10x_1019_pilon	802138	0.801201
scaffold10x_1019_pilon	805682	0.764201
scaffold10x_1019_pilon	831595	0.699328
scaffold10x_1019_pilon	845094	0.768734
scaffold10x_1019_pilon	852990	0.795578
scaffold10x_1019_pilon	856728	0.820167
scaffold10x_1019_pilon	861564	0.795291
scaffold10x_1019_pilon	865023	0.749552
scaffold10x_1019_pilon	868386	0.622429
scaffold10x_1019_pilon	871456	0.599437
scaffold10x_1019_pilon	874202	0.583786
scaffold10x_1019_pilon	876859	0.555652
scaffold10x_1019_pilon	879992	0.549251
scaffold10x_1019_pilon	884000	0.539933
scaffold10x_1019_pilon	896200	0.4755
scaffold10x_1019_pilon	901009	0.50065
scaffold10x_1019_pilon	907364	0.498576
scaffold10x_1019_pilon	912926	0.529339
scaffold10x_1019_pilon	921360	0.58162
scaffold10x_1019_pilon	929534	0.586186
scaffold10x_1019_pilon	936108	0.574863
scaffold10x_1019_pilon	941072	0.532774
scaffold10x_1019_pilon	947191	0.515243
scaffold10x_1019_pilon	962658	0.495985
scaffold10x_1019_pilon	994655	0.497507
scaffold10x_1019_pilon	1.01267e+06	0.475631
scaffold10x_1019_pilon	1040749	0.534777
scaffold10x_1019_pilon	1048178	0.557375
scaffold10x_1019_pilon	1.05868e+06	0.554691
scaffold10x_101_pilon	141254	0.666023
scaffold10x_101_pilon	213646	0.656387
scaffold10x_101_pilon	236250	0.68225
scaffold10x_101_pilon	293018	0.640147
scaffold10x_1021_pilon	54575	0.545747
scaffold10x_1021_pilon	65969.5	0.575566
scaffold10x_1021_pilon	75315	0.575566
scaffold10x_1021_pilon	81377.5	0.547907
scaffold10x_1021_pilon	100410	0.532128
scaffold10x_1021_pilon	106338	0.622534
scaffold10x_1021_pilon	113061	0.644586
scaffold10x_1021_pilon	119920	0.679416
scaffold10x_1021_pilon	126164	0.663051
scaffold10x_1021_pilon	132385	0.723646
scaffold10x_1021_pilon	141058	0.757334
scaffold10x_1021_pilon	147482	0.74077
scaffold10x_1021_pilon	160040	0.749159
scaffold10x_1021_pilon	169629	0.781824
scaffold10x_1021_pilon	178026	0.787421
scaffold10x_1021_pilon	182954	0.749159
scaffold10x_1021_pilon	187872	0.77971
scaffold10x_1021_pilon	207454	0.778839
scaffold10x_1021_pilon	216898	0.773607
scaffold10x_1021_pilon	227827	0.717872
scaffold10x_1023_pilon	16869.5	0.635362
scaffold10x_1023_pilon	24696	0.740419
scaffold10x_1023_pilon	32298	0.790614
scaffold10x_1023_pilon	35065	0.806658
scaffold10x_1023_pilon	41468.5	0.811939
scaffold10x_1024_pilon	31299.5	0.496805
scaffold10x_1024_pilon	37217.5	0.456271
scaffold10x_1024_pilon	47351	0.411294
scaffold10x_1024_pilon	53305.5	0.433938
scaffold10x_1026_pilon	45963.5	0.91651
scaffold10x_1026_pilon	57213.5	1.0544
scaffold10x_1026_pilon	71699	1.07044
scaffold10x_1026_pilon	76622	1.04685
scaffold10x_1026_pilon	88982	1.03716
scaffold10x_1026_pilon	100642	1.01514
scaffold10x_1026_pilon	105481	1.04707
scaffold10x_1026_pilon	112519	1.10072
scaffold10x_1026_pilon	119898	1.08703
scaffold10x_1026_pilon	123794	0.932905
scaffold10x_1026_pilon	128184	0.99697
scaffold10x_1026_pilon	134704	0.886355
scaffold10x_1026_pilon	146754	0.835981
scaffold10x_1026_pilon	150810	0.832571
scaffold10x_1026_pilon	156450	0.842422
scaffold10x_1026_pilon	162196	0.878649
scaffold10x_1026_pilon	172963	0.839647
scaffold10x_1026_pilon	181709	0.825026
scaffold10x_1026_pilon	190722	0.930073
scaffold10x_1026_pilon	197074	0.911269
scaffold10x_1026_pilon	205122	0.800286
scaffold10x_1026_pilon	208660	0.750493
scaffold10x_1026_pilon	213196	0.746048
scaffold10x_1026_pilon	215822	0.770077
scaffold10x_1026_pilon	219760	0.644994
scaffold10x_1026_pilon	231070	0.638604
scaffold10x_1026_pilon	240645	0.57676
scaffold10x_1027_pilon	70023	0.684638
scaffold10x_1029_pilon	63345	0.727485
scaffold10x_1029_pilon	71142	0.730697
scaffold10x_1029_pilon	83610	0.755655
scaffold10x_1029_pilon	96055	0.687385
scaffold10x_1029_pilon	105388	0.635417
scaffold10x_1029_pilon	114710	0.578014
scaffold10x_1029_pilon	123668	0.588692
scaffold10x_1029_pilon	128240	0.601304
scaffold10x_1029_pilon	143562	0.558471
scaffold10x_1029_pilon	150932	0.605448
scaffold10x_1029_pilon	159397	0.615855
scaffold10x_1029_pilon	165660	0.620704
scaffold10x_1029_pilon	173317	0.587867
scaffold10x_1029_pilon	181184	0.599284
scaffold10x_102_pilon	39469	0.680596
scaffold10x_102_pilon	47217.5	0.697399
scaffold10x_102_pilon	53456	0.651264
scaffold10x_102_pilon	63764	0.659136
scaffold10x_102_pilon	70179.5	0.646132
scaffold10x_102_pilon	79417	0.60189
scaffold10x_102_pilon	85312	0.620035
scaffold10x_102_pilon	90236	0.675753
scaffold10x_102_pilon	95437.5	0.709869
scaffold10x_102_pilon	99950	0.737166
scaffold10x_102_pilon	103588	0.786929
scaffold10x_102_pilon	107820	0.818795
scaffold10x_102_pilon	115496	0.959551
scaffold10x_102_pilon	121018	1.02877
scaffold10x_102_pilon	126455	1.09227
scaffold10x_102_pilon	133875	1.04872
scaffold10x_102_pilon	141154	0.949555
scaffold10x_102_pilon	144944	0.895521
scaffold10x_102_pilon	151675	0.871454
scaffold10x_102_pilon	158452	0.930057
scaffold10x_102_pilon	163718	0.920159
scaffold10x_102_pilon	170243	0.892814
scaffold10x_102_pilon	178912	0.818553
scaffold10x_102_pilon	185983	0.780952
scaffold10x_102_pilon	193096	0.730727
scaffold10x_102_pilon	201134	0.839909
scaffold10x_102_pilon	209262	0.944339
scaffold10x_102_pilon	215266	0.919514
scaffold10x_102_pilon	225394	0.915801
scaffold10x_102_pilon	238622	0.877782
scaffold10x_102_pilon	252487	0.842935
scaffold10x_102_pilon	263718	0.937119
scaffold10x_102_pilon	269904	0.969551
scaffold10x_102_pilon	275845	0.949336
scaffold10x_102_pilon	281444	0.953658
scaffold10x_102_pilon	288008	0.891883
scaffold10x_102_pilon	295140	0.78412
scaffold10x_102_pilon	302526	0.793518
scaffold10x_102_pilon	313852	0.790919
scaffold10x_102_pilon	329334	0.769324
scaffold10x_102_pilon	346425	0.773778
scaffold10x_102_pilon	361896	0.68116
scaffold10x_102_pilon	380910	0.632393
scaffold10x_102_pilon	386277	0.59823
scaffold10x_102_pilon	393220	0.653648
scaffold10x_102_pilon	398314	0.676645
scaffold10x_102_pilon	407038	0.698477
scaffold10x_102_pilon	414095	0.708929
scaffold10x_102_pilon	424704	0.716303
scaffold10x_102_pilon	435176	0.77168
scaffold10x_102_pilon	445438	0.799248
scaffold10x_102_pilon	462910	0.825184
scaffold10x_102_pilon	481975	0.956522
scaffold10x_102_pilon	489445	1.1573
scaffold10x_102_pilon	499348	1.21846
scaffold10x_102_pilon	504790	1.31674
scaffold10x_102_pilon	517930	1.56882
scaffold10x_102_pilon	524934	1.59257
scaffold10x_102_pilon	532737	1.74148
scaffold10x_102_pilon	540910	1.86283
scaffold10x_102_pilon	548688	1.87224
scaffold10x_102_pilon	563831	2.03572
scaffold10x_102_pilon	574312	2.23733
scaffold10x_102_pilon	587756	1.89357
scaffold10x_102_pilon	596511	1.65086
scaffold10x_102_pilon	614468	1.58563
scaffold10x_102_pilon	624756	1.44967
scaffold10x_102_pilon	643254	1.42709
scaffold10x_102_pilon	653958	1.44425
scaffold10x_102_pilon	662494	1.53066
scaffold10x_102_pilon	670832	1.56823
scaffold10x_102_pilon	680510	1.42156
scaffold10x_102_pilon	691798	1.39371
scaffold10x_102_pilon	706207	1.40969
scaffold10x_102_pilon	714632	1.41087
scaffold10x_102_pilon	738323	1.30953
scaffold10x_102_pilon	746864	1.2191
scaffold10x_102_pilon	765690	1.02996
scaffold10x_102_pilon	779193	0.973427
scaffold10x_102_pilon	789396	0.843821
scaffold10x_102_pilon	796608	0.843821
scaffold10x_102_pilon	804666	0.859416
scaffold10x_102_pilon	812011	0.853818
scaffold10x_102_pilon	820308	0.924743
scaffold10x_102_pilon	827276	0.906092
scaffold10x_102_pilon	840218	0.90735
scaffold10x_102_pilon	849438	0.902929
scaffold10x_102_pilon	854945	0.966953
scaffold10x_102_pilon	862923	1.0437
scaffold10x_102_pilon	870216	1.13684
scaffold10x_102_pilon	878321	0.962637
scaffold10x_102_pilon	884178	0.886358
scaffold10x_102_pilon	891805	0.759768
scaffold10x_102_pilon	897604	0.714965
scaffold10x_102_pilon	902616	0.724956
scaffold10x_102_pilon	909332	0.702383
scaffold10x_102_pilon	914635	0.724956
scaffold10x_102_pilon	919916	0.745682
scaffold10x_102_pilon	924680	0.769566
scaffold10x_102_pilon	928268	0.779304
scaffold10x_102_pilon	938122	0.865023
scaffold10x_102_pilon	942934	0.946895
scaffold10x_102_pilon	949148	0.973103
scaffold10x_102_pilon	953775	0.9487
scaffold10x_102_pilon	963506	0.944042
scaffold10x_102_pilon	970694	1.03196
scaffold10x_102_pilon	975074	1.10448
scaffold10x_102_pilon	979830	1.13076
scaffold10x_102_pilon	984022	1.10448
scaffold10x_102_pilon	989836	1.08099
scaffold10x_102_pilon	997224	1.06342
scaffold10x_102_pilon	1.00193e+06	1.11423
scaffold10x_102_pilon	1.00606e+06	1.28985
scaffold10x_102_pilon	1010758	1.45498
scaffold10x_102_pilon	1019555	1.55512
scaffold10x_102_pilon	1025946	1.49112
scaffold10x_102_pilon	1031198	1.41709
scaffold10x_102_pilon	1.03942e+06	1.2114
scaffold10x_102_pilon	1.06359e+06	1.05739
scaffold10x_102_pilon	1072433	1.00114
scaffold10x_102_pilon	1.07742e+06	0.817717
scaffold10x_102_pilon	1084663	0.775127
scaffold10x_102_pilon	1.09008e+06	0.677727
scaffold10x_102_pilon	1096046	0.590382
scaffold10x_102_pilon	1.10092e+06	0.551859
scaffold10x_102_pilon	1106224	0.530802
scaffold10x_102_pilon	1110626	0.540088
scaffold10x_102_pilon	1.11873e+06	0.560167
scaffold10x_102_pilon	1144152	0.58217
scaffold10x_102_pilon	1.15233e+06	0.58217
scaffold10x_102_pilon	1159517	0.683961
scaffold10x_102_pilon	1168190	0.700634
scaffold10x_102_pilon	1.17457e+06	0.765845
scaffold10x_102_pilon	1.18168e+06	0.756307
scaffold10x_102_pilon	1188504	0.733816
scaffold10x_102_pilon	1.19485e+06	0.692716
scaffold10x_102_pilon	1.20007e+06	0.660042
scaffold10x_102_pilon	1.20483e+06	0.67158
scaffold10x_102_pilon	1.21334e+06	0.678964
scaffold10x_102_pilon	1220003	0.674569
scaffold10x_102_pilon	1227095	0.658505
scaffold10x_102_pilon	1233127	0.599252
scaffold10x_102_pilon	1240044	0.599252
scaffold10x_102_pilon	1244679	0.737859
scaffold10x_102_pilon	1249859	0.749231
scaffold10x_102_pilon	1255388	0.794561
scaffold10x_102_pilon	1.26362e+06	0.83056
scaffold10x_102_pilon	1.27368e+06	0.825776
scaffold10x_102_pilon	1.28544e+06	0.847405
scaffold10x_102_pilon	1.29656e+06	0.885013
scaffold10x_102_pilon	1310119	0.879513
scaffold10x_102_pilon	1315768	0.86869
scaffold10x_102_pilon	1.32195e+06	0.823776
scaffold10x_102_pilon	1327007	0.752303
scaffold10x_102_pilon	1.33027e+06	0.751536
scaffold10x_102_pilon	1336433	0.726408
scaffold10x_102_pilon	1343814	0.697921
scaffold10x_102_pilon	1.35343e+06	0.669389
scaffold10x_102_pilon	1361590	0.609567
scaffold10x_102_pilon	1372427	0.537988
scaffold10x_102_pilon	1.38823e+06	0.640657
scaffold10x_102_pilon	1.39276e+06	0.674115
scaffold10x_102_pilon	1.39702e+06	0.644557
scaffold10x_102_pilon	1403987	0.697834
scaffold10x_102_pilon	1.4087e+06	0.716656
scaffold10x_102_pilon	1414883	0.713511
scaffold10x_102_pilon	1419993	0.675729
scaffold10x_102_pilon	1426797	0.702353
scaffold10x_102_pilon	1432955	0.729198
scaffold10x_102_pilon	1.43924e+06	0.733556
scaffold10x_102_pilon	1.44605e+06	0.650404
scaffold10x_102_pilon	1.44956e+06	0.601324
scaffold10x_102_pilon	1.4555e+06	0.634041
scaffold10x_102_pilon	1.46348e+06	0.601324
scaffold10x_102_pilon	1.47204e+06	0.567614
scaffold10x_102_pilon	1.47683e+06	0.584223
scaffold10x_102_pilon	1481464	0.618056
scaffold10x_102_pilon	1.48844e+06	0.665787
scaffold10x_102_pilon	1.49546e+06	0.676726
scaffold10x_102_pilon	1500318	0.68388
scaffold10x_102_pilon	1506489	0.701434
scaffold10x_102_pilon	1.51402e+06	0.717983
scaffold10x_102_pilon	1.52012e+06	0.719966
scaffold10x_102_pilon	1528276	0.701462
scaffold10x_102_pilon	1.5363e+06	0.701462
scaffold10x_102_pilon	1541734	0.72948
scaffold10x_102_pilon	1.54867e+06	0.732654
scaffold10x_102_pilon	1.5533e+06	0.728258
scaffold10x_102_pilon	1.56035e+06	0.72299
scaffold10x_102_pilon	1.5648e+06	0.719196
scaffold10x_102_pilon	1.57023e+06	0.754292
scaffold10x_102_pilon	1583754	0.734262
scaffold10x_102_pilon	1.5938e+06	0.709431
scaffold10x_102_pilon	1.59931e+06	0.714448
scaffold10x_102_pilon	1607339	0.684692
scaffold10x_102_pilon	1616909	0.72879
scaffold10x_102_pilon	1626118	0.81847
scaffold10x_102_pilon	1.63618e+06	0.852976
scaffold10x_102_pilon	1.64916e+06	0.84915
scaffold10x_102_pilon	1.6611e+06	0.922049
scaffold10x_102_pilon	1665910	0.840789
scaffold10x_102_pilon	1676038	0.840789
scaffold10x_102_pilon	1687220	0.864452
scaffold10x_102_pilon	1.69249e+06	0.927236
scaffold10x_102_pilon	1700503	1.04823
scaffold10x_102_pilon	1709359	1.10681
scaffold10x_102_pilon	1.71817e+06	1.03206
scaffold10x_102_pilon	1.74069e+06	0.986888
scaffold10x_102_pilon	1781619	0.93778
scaffold10x_102_pilon	1.80986e+06	0.859431
scaffold10x_102_pilon	1814815	0.936848
scaffold10x_102_pilon	1819235	0.969221
scaffold10x_102_pilon	1.826e+06	1.05491
scaffold10x_102_pilon	1.8315e+06	0.974751
scaffold10x_102_pilon	1.8374e+06	0.862985
scaffold10x_102_pilon	1.84446e+06	0.823047
scaffold10x_102_pilon	1.85113e+06	0.745306
scaffold10x_102_pilon	1867228	0.658648
scaffold10x_102_pilon	1.90263e+06	0.67701
scaffold10x_102_pilon	1922837	0.67701
scaffold10x_102_pilon	1.92721e+06	0.702162
scaffold10x_102_pilon	1932580	0.746409
scaffold10x_102_pilon	1.9417e+06	0.797697
scaffold10x_102_pilon	1.95001e+06	0.878124
scaffold10x_102_pilon	1982568	0.904066
scaffold10x_102_pilon	2.00303e+06	0.86488
scaffold10x_102_pilon	2.00945e+06	0.9537
scaffold10x_102_pilon	2.01403e+06	1.1665
scaffold10x_102_pilon	2021480	1.20796
scaffold10x_102_pilon	2.02598e+06	1.17559
scaffold10x_102_pilon	2.0303e+06	1.07618
scaffold10x_102_pilon	2.0378e+06	1.07618
scaffold10x_102_pilon	2046054	1.04083
[truncated: 128,614 more rows]
