# Supplementary material for: A major locus confers triclabendazole resistance in Fasciola hepatica and shows dominant inheritance
Source: PLoS Pathog. 2023 Jan 26;19(1):e1011081. doi: 10.1371/journal.ppat.1011081 (PMC9904461; doi:10.1371/journal.ppat.1011081)
Supplement: S12 Table — (XLSX) [file ppat.1011081.s012.xlsx]

## Sheet: S12 Table
S12 Table. Results of the linkage analysis amongst pairs of loci used to generate Fig 3
Locus 1	Locus 2	|D'|	Q-value (FDR corrected p-value)
1853_8	1853_7	1	0
1853_8	1853_6	1	0.00073197
1853_7	1853_6	1	0
1853_8	1853_5	1	9.88923e-05
1853_7	1853_5	1	0
1853_6	1853_5	1	0.000949615
1853_8	1853_4	1	0
1853_7	1853_4	1	0
1853_6	1853_4	0.9286	0
1853_5	1853_4	1	0
1853_8	1853_3	1	0
1853_7	1853_3	1	0
1853_6	1853_3	1	0
1853_5	1853_3	1	0
1853_4	1853_3	1	0
1853_8	1853_2	1	0.000770007
1853_7	1853_2	1	0
1853_6	1853_2	1	0
1853_5	1853_2	1	0.000397566
1853_4	1853_2	1	0
1853_3	1853_2	1	0
1853_8	1853_1	1	0.000750441
1853_7	1853_1	1	0
1853_6	1853_1	1	0
1853_5	1853_1	1	0.00108685
1853_4	1853_1	1	0
1853_3	1853_1	1	0
1853_2	1853_1	1	0
1853_8	157_1	1	0
1853_7	157_1	0.9481	0
1853_6	157_1	1	0.000458824
1853_5	157_1	1	0
1853_4	157_1	0.9621	0
1853_3	157_1	0.9481	0
1853_2	157_1	1	0.0002165
1853_1	157_1	1	0.000193688
1853_8	157_2	1	0.00043892
1853_7	157_2	0.9348	0
1853_6	157_2	0.9657	0
1853_5	157_2	1	0.00122254
1853_4	157_2	1	0
1853_3	157_2	0.9348	0
1853_2	157_2	1	0
1853_1	157_2	1	0
157_1	157_2	1	0.000567637
1853_8	157_3	1	0.000238871
1853_7	157_3	0.9264	0
1853_6	157_3	0.9613	0
1853_5	157_3	1	0.00179665
1853_4	157_3	1	0
1853_3	157_3	0.9264	0
1853_2	157_3	0.9615	0
1853_1	157_3	0.9615	0
157_1	157_3	1	0.000310036
157_2	157_3	1	0
1853_8	157_6	0.895	0
1853_7	157_6	0.9025	0
1853_6	157_6	0.7419	0
1853_5	157_6	1	0
1853_4	157_6	0.9462	0
1853_3	157_6	0.9025	0
1853_2	157_6	0.7343	0
1853_1	157_6	0.7343	0
157_1	157_6	0.8974	0
157_2	157_6	0.7419	5.05143e-05
157_3	157_6	1	0
1853_8	157_7	0.9212	0
1853_7	157_7	0.8938	0
1853_6	157_7	0.9302	0
1853_5	157_7	1	0
1853_4	157_7	0.9597	0
1853_3	157_7	0.8938	0
1853_2	157_7	1	0
1853_1	157_7	1	0
157_1	157_7	0.923	0
157_2	157_7	1	0
157_3	157_7	1	0
157_6	157_7	1	0
1853_8	157_8	0.8938	0
1853_7	157_8	0.8839	0
1853_6	157_8	0.7391	2.55967e-05
1853_5	157_8	1	0
1853_4	157_8	0.9457	0
1853_3	157_8	0.8839	0
1853_2	157_8	0.7315	0
1853_1	157_8	0.7315	2.55967e-05
157_1	157_8	0.8962	0
157_2	157_8	0.7391	0
157_3	157_8	1	0
157_6	157_8	1	0
157_7	157_8	1	0
1853_8	2049_8	1	0.00235645
1853_7	2049_8	0.9213	0
1853_6	2049_8	0.9586	0
1853_5	2049_8	1	0.00158584
1853_4	2049_8	1	0
1853_3	2049_8	0.9213	0
1853_2	2049_8	0.9589	0
1853_1	2049_8	0.9589	0
157_1	2049_8	1	0.00178098
157_2	2049_8	1	0
157_3	2049_8	1	0
157_6	2049_8	1	0
157_7	2049_8	1	0
157_8	2049_8	1	0
1853_8	2049_7	1	0.00192504
1853_7	2049_7	0.9213	0
1853_6	2049_7	0.9586	0
1853_5	2049_7	1	0.000810089
1853_4	2049_7	1	0
1853_3	2049_7	0.9213	0
1853_2	2049_7	0.9589	0
1853_1	2049_7	0.9589	0
157_1	2049_7	1	0.00234
157_2	2049_7	1	0
157_3	2049_7	1	0
157_6	2049_7	1	0
157_7	2049_7	1	0
157_8	2049_7	1	0
2049_8	2049_7	1	0
1853_8	2049_6	0.8204	0
1853_7	2049_6	0.7826	0
1853_6	2049_6	1	0.000377509
1853_5	2049_6	0.75	0.00733455
1853_4	2049_6	0.8413	0
1853_3	2049_6	0.7826	0
1853_2	2049_6	1	0.00125676
1853_1	2049_6	1	0.000169757
157_1	2049_6	0.8494	0
157_2	2049_6	1	0.000790754
157_3	2049_6	1	0.000610956
157_6	2049_6	0.9462	0
157_7	2049_6	0.9597	0
157_8	2049_6	1	0
2049_8	2049_6	1	0.00314154
2049_7	2049_6	1	0.00399105
1853_8	2049_5	0.8204	0
1853_7	2049_5	0.7826	0
1853_6	2049_5	1	0.000610956
1853_5	2049_5	0.75	0.00507595
1853_4	2049_5	0.8413	0
1853_3	2049_5	0.7826	0
1853_2	2049_5	1	0.000377509
1853_1	2049_5	1	0.000355814
157_1	2049_5	0.8494	0
157_2	2049_5	1	0.00108685
157_3	2049_5	1	0.000750441
157_6	2049_5	0.9462	0
157_7	2049_5	0.9597	0
157_8	2049_5	1	0
2049_8	2049_5	1	0.00294231
2049_7	2049_5	1	0.00301364
2049_6	2049_5	1	0
1853_8	2049_4	0.8204	0
1853_7	2049_4	0.7826	0
1853_6	2049_4	1	0.000397566
1853_5	2049_4	0.75	0.00608357
1853_4	2049_4	0.8413	0
1853_3	2049_4	0.7826	0
1853_2	2049_4	1	0.00102942
1853_1	2049_4	1	0.000418004
157_1	2049_4	0.8494	0
157_2	2049_4	1	0.000949615
157_3	2049_4	1	0.00149201
157_6	2049_4	0.9462	0
157_7	2049_4	0.9597	0
157_8	2049_4	1	0
2049_8	2049_4	1	0.00326223
2049_7	2049_4	1	0.00322852
2049_6	2049_4	1	0
2049_5	2049_4	1	0
1853_8	2049_3	0.7953	0
1853_7	2049_3	0.7877	0
1853_6	2049_3	0.8605	0.00319472
1853_5	2049_3	0.7558	0.00991368
1853_4	2049_3	0.845	0
1853_3	2049_3	0.7877	0
1853_2	2049_3	1	0.000480103
1853_1	2049_3	1	0.000870187
157_1	2049_3	0.8235	0
157_2	2049_3	1	0.000567637
157_3	2049_3	1	0.000377509
157_6	2049_3	0.9475	0
157_7	2049_3	0.9606	0
157_8	2049_3	1	0
2049_8	2049_3	1	0.00189021
2049_7	2049_3	1	0.00194237
2049_6	2049_3	1	0
2049_5	2049_3	1	0
2049_4	2049_3	1	0
1853_8	2049_2	1	0.00247388
1853_7	2049_2	0.9213	0
1853_6	2049_2	0.9586	0
1853_5	2049_2	1	0.00125676
1853_4	2049_2	1	0
1853_3	2049_2	0.9213	0
1853_2	2049_2	0.9589	0
1853_1	2049_2	0.9589	0
157_1	2049_2	1	0.00149201
157_2	2049_2	1	0
157_3	2049_2	1	0
157_6	2049_2	1	0
157_7	2049_2	1	0
157_8	2049_2	1	0
2049_8	2049_2	1	0
2049_7	2049_2	1	0
2049_6	2049_2	1	0.00387686
2049_5	2049_2	1	0.00339165
2049_4	2049_2	1	0.00379932
2049_3	2049_2	1	0.00187561
1853_8	2049_1	1	0.00189021
1853_7	2049_1	0.9213	0
1853_6	2049_1	0.9586	0
1853_5	2049_1	1	0.000750441
1853_4	2049_1	1	0
1853_3	2049_1	0.9213	0
1853_2	2049_1	0.9589	0
1853_1	2049_1	0.9589	0
157_1	2049_1	1	0.000870187
157_2	2049_1	1	0
157_3	2049_1	1	0
157_6	2049_1	1	0
157_7	2049_1	1	0
157_8	2049_1	1	0
2049_8	2049_1	1	0
2049_7	2049_1	1	0
2049_6	2049_1	1	0.0029835
2049_5	2049_1	1	0.00357659
2049_4	2049_1	1	0.00342009
2049_3	2049_1	1	0.00242901
2049_2	2049_1	1	0
1853_8	166_1	0.8204	0
1853_7	166_1	0.7826	0
1853_6	166_1	1	0.000567637
1853_5	166_1	0.75	0.00654837
1853_4	166_1	0.8413	0
1853_3	166_1	0.7826	0
1853_2	166_1	1	0.000710914
1853_1	166_1	1	0.000851178
157_1	166_1	0.8494	0
157_2	166_1	1	0.000629288
157_3	166_1	1	0.00158584
157_6	166_1	0.9462	0
157_7	166_1	0.9597	0
157_8	166_1	1	0
2049_8	166_1	1	0.00356267
2049_7	166_1	1	0.00307787
2049_6	166_1	1	0
2049_5	166_1	1	0
2049_4	166_1	1	0
2049_3	166_1	1	0
2049_2	166_1	1	0.00309271
2049_1	166_1	1	0.00366645
1853_8	166_2	0.8204	0
1853_7	166_2	0.7826	0
1853_6	166_2	1	0.000931021
1853_5	166_2	0.75	0.0061116
1853_4	166_2	0.8413	0
1853_3	166_2	0.7826	0
1853_2	166_2	1	0.000770007
1853_1	166_2	1	0.000480103
157_1	166_2	0.8494	0
157_2	166_2	1	0.00043892
157_3	166_2	1	0.001397
157_6	166_2	0.9462	0
157_7	166_2	0.9597	0
157_8	166_2	1	0
2049_8	166_2	1	0.00386907
2049_7	166_2	1	0.00310751
2049_6	166_2	1	0
2049_5	166_2	1	0
2049_4	166_2	1	0
2049_3	166_2	1	0
2049_2	166_2	1	0.00399105
2049_1	166_2	1	0.00304805
166_1	166_2	1	0
1853_8	166_4	0.7853	0
1853_7	166_4	0.824	0
1853_6	166_4	0.7363	0
1853_5	166_4	0.9423	0
1853_4	166_4	0.8626	0
1853_3	166_4	0.824	0
1853_2	166_4	0.7285	5.05143e-05
1853_1	166_4	0.7285	2.55967e-05
157_1	166_4	0.7902	0
157_2	166_4	0.7363	0
157_3	166_4	1	0
157_6	166_4	0.9408	0
157_7	166_4	0.9195	0
157_8	166_4	0.9413	0
2049_8	166_4	1	0
2049_7	166_4	1	0
2049_6	166_4	1	0
2049_5	166_4	1	0
2049_4	166_4	1	0
2049_3	166_4	1	0
2049_2	166_4	1	0
2049_1	166_4	1	0
166_1	166_4	1	0
166_2	166_4	1	0
1853_8	166_5	0.6883	0.0112445
1853_7	166_5	0.7572	0
1853_6	166_5	0.7447	0.0115366
1853_5	166_5	0.9034	0
1853_4	166_5	0.7518	0
1853_3	166_5	0.7572	0
1853_2	166_5	0.7372	0.0184355
1853_1	166_5	0.7372	0.0179969
157_1	166_5	0.6954	0.00376425
157_2	166_5	0.7447	0.014106
157_3	166_5	0.7117	0.0149582
157_6	166_5	0.8078	0
157_7	166_5	0.7838	0
157_8	166_5	0.8057	0
2049_8	166_5	1	0.00104752
2049_7	166_5	1	0.0011685
2049_6	166_5	1	0
2049_5	166_5	1	0
2049_4	166_5	1	0
2049_3	166_5	1	0
2049_2	166_5	1	0.00091081
2049_1	166_5	1	0.00120526
166_1	166_5	1	0
166_2	166_5	1	5.05143e-05
166_4	166_5	1	0
1853_8	166_6	0.7877	0
1853_7	166_6	0.8066	0
1853_6	166_6	0.6739	7.49478e-05
1853_5	166_6	0.9429	0
1853_4	166_6	0.837	0
1853_3	166_6	0.8066	0
1853_2	166_6	0.7315	0
1853_1	166_6	0.7315	2.55967e-05
157_1	166_6	0.7925	0
157_2	166_6	0.7391	0
157_3	166_6	1	0
157_6	166_6	0.922	0
157_7	166_6	0.8938	0
157_8	166_6	0.9226	0
2049_8	166_6	1	0
2049_7	166_6	1	0
2049_6	166_6	1	0
2049_5	166_6	1	0
2049_4	166_6	1	0
2049_3	166_6	0.9469	0
2049_2	166_6	1	0
2049_1	166_6	1	0
166_1	166_6	1	0
166_2	166_6	1	0
166_4	166_6	1	0
166_5	166_6	1	0
1853_8	166_7	0.7853	0
1853_7	166_7	0.824	0
1853_6	166_7	0.7363	0
1853_5	166_7	0.9423	0
1853_4	166_7	0.8626	0
1853_3	166_7	0.824	0
1853_2	166_7	0.7285	0
1853_1	166_7	0.7285	0.0002165
157_1	166_7	0.7902	0
157_2	166_7	0.7363	9.88923e-05
157_3	166_7	1	0
157_6	166_7	0.9211	0
157_7	166_7	0.8927	0
157_8	166_7	0.9218	0
2049_8	166_7	1	0
2049_7	166_7	1	0
2049_6	166_7	0.9451	0
2049_5	166_7	0.9451	0
2049_4	166_7	0.9451	0
2049_3	166_7	0.9463	0
2049_2	166_7	1	0
2049_1	166_7	1	0
166_1	166_7	0.9451	0
166_2	166_7	0.9451	0
166_4	166_7	0.9806	0
166_5	166_7	1	0
166_6	166_7	0.9804	0
1853_8	166_8	0.7853	0
1853_7	166_8	0.824	0
1853_6	166_8	0.7363	0
1853_5	166_8	0.9423	0
1853_4	166_8	0.8626	0
1853_3	166_8	0.824	0
1853_2	166_8	0.7285	0.000169757
1853_1	166_8	0.7285	7.49478e-05
157_1	166_8	0.7902	0
157_2	166_8	0.7363	0.000146545
157_3	166_8	1	0
157_6	166_8	0.9211	0
157_7	166_8	0.8927	0
157_8	166_8	0.9218	0
2049_8	166_8	1	0
2049_7	166_8	1	0
2049_6	166_8	0.9451	0
2049_5	166_8	0.9451	0
2049_4	166_8	0.9451	0
2049_3	166_8	0.9463	0
2049_2	166_8	1	0
2049_1	166_8	1	0
166_1	166_8	0.9451	0
166_2	166_8	0.9451	0
166_4	166_8	0.9806	0
166_5	166_8	1	0
166_6	166_8	0.9804	0
166_7	166_8	1	0
1853_8	324_8	1	0.00131554
1853_7	324_8	0.8478	0
1853_6	324_8	0.88	0
1853_5	324_8	0.825	0.0329891
1853_4	324_8	0.8333	2.55967e-05
1853_3	324_8	0.8478	2.55967e-05
1853_2	324_8	0.8409	0
1853_1	324_8	0.8409	0
157_1	324_8	1	0.000710914
157_2	324_8	0.88	0
157_3	324_8	0.8827	0
157_6	324_8	0.9247	0
157_7	324_8	0.8372	0
157_8	324_8	0.9239	0
2049_8	324_8	0.9195	0
2049_7	324_8	0.9195	0
2049_6	324_8	1	0.00066972
2049_5	324_8	1	0.000397566
2049_4	324_8	1	0.000629288
2049_3	324_8	0.8372	0.0121244
2049_2	324_8	0.9195	0
2049_1	324_8	0.9195	0
166_1	324_8	1	0.000418004
166_2	324_8	1	0.000397566
166_4	324_8	0.9231	0
166_5	324_8	0.8511	0.00230696
166_6	324_8	0.8478	0
166_7	324_8	0.9231	0
166_8	324_8	0.9231	0
1853_8	324_7	0.6593	0.0187022
1853_7	324_7	0.7346	0
1853_6	324_7	0.5814	0.0916543
1853_5	324_7	0.7485	0
1853_4	324_7	0.6899	0
1853_3	324_7	0.7346	0
1853_2	324_7	0.5691	0.136401
1853_1	324_7	0.5691	0.139601
157_1	324_7	0.667	0.010786
157_2	324_7	0.4419	0.22998
157_3	324_7	0.3698	0.296221
157_6	324_7	0.7899	0
157_7	324_7	0.6849	0
157_8	324_7	0.7877	0
2049_8	324_7	0.6632	0.0753037
2049_7	324_7	0.6632	0.0765342
2049_6	324_7	1	7.49478e-05
2049_5	324_7	1	2.55967e-05
2049_4	324_7	1	0.000122988
2049_3	324_7	1	2.55967e-05
2049_2	324_7	0.6632	0.0734837
2049_1	324_7	0.6632	0.0714232
166_1	324_7	1	0
166_2	324_7	1	9.88923e-05
166_4	324_7	1	0
166_5	324_7	0.9401	0
166_6	324_7	1	0
166_7	324_7	1	0
166_8	324_7	1	0
324_8	324_7	0.8372	0.0136581
1853_8	324_6	0.7903	0
1853_7	324_6	0.7086	0
1853_6	324_6	0.8723	0.00284844
1853_5	324_6	0.5532	0.0296648
1853_4	324_6	0.7518	0
1853_3	324_6	0.7086	0
1853_2	324_6	0.8686	0.0029835
1853_1	324_6	0.8686	0.00307787
157_1	324_6	0.795	0
157_2	324_6	0.8723	0.00281332
157_3	324_6	0.8559	0.00377778
157_6	324_6	0.8559	0
157_7	324_6	0.8559	0
157_8	324_6	0.9029	0
2049_8	324_6	0.8459	0.0118023
2049_7	324_6	0.8459	0.0119655
2049_6	324_6	0.9693	0
2049_5	324_6	0.9693	0
2049_4	324_6	0.9693	0
2049_3	324_6	0.9401	0
2049_2	324_6	0.8459	0.0113531
2049_1	324_6	0.8459	0.0127547
166_1	324_6	0.9693	0
166_2	324_6	0.9693	0
166_4	324_6	0.9018	0
166_5	324_6	0.7148	0.00379127
166_6	324_6	0.9029	0
166_7	324_6	0.9509	0
166_8	324_6	0.9509	0
324_8	324_6	1	0.000238871
324_7	324_6	1	0
1853_8	324_5	0.667	0.0105688
1853_7	324_5	0.7406	0
1853_6	324_5	0.4545	0.22998
1853_5	324_5	0.747	0
1853_4	324_5	0.697	0
1853_3	324_5	0.7406	0
1853_2	324_5	0.5789	0.0552885
1853_1	324_5	0.5789	0.0543367
157_1	324_5	0.6746	0.0111533
157_2	324_5	0.4545	0.22387
157_3	324_5	0.3842	0.299868
157_6	324_5	0.7947	0
157_7	324_5	0.6921	0
157_8	324_5	0.7925	0
2049_8	324_5	0.6708	0.0734169
2049_7	324_5	0.6708	0.0690185
2049_6	324_5	1	2.55967e-05
2049_5	324_5	1	0
2049_4	324_5	1	0.000169757
2049_3	324_5	0.889	0.000418004
2049_2	324_5	0.6708	0.0761745
2049_1	324_5	0.6708	0.0742799
166_1	324_5	1	5.05143e-05
166_2	324_5	1	0
166_4	324_5	1	0
166_5	324_5	0.9122	0
166_6	324_5	0.9481	0
166_7	324_5	1	0
166_8	324_5	1	0
324_8	324_5	0.6818	0.0472338
324_7	324_5	1	0
324_6	324_5	1	0
1853_8	324_3	0.667	0.0107893
1853_7	324_3	0.7925	0
1853_6	324_3	0.4545	0.228484
1853_5	324_3	0.7786	0
1853_4	324_3	0.7348	0
1853_3	324_3	0.7925	0
1853_2	324_3	0.5789	0.0526068
1853_1	324_3	0.5789	0.0512637
157_1	324_3	0.6746	0.0109377
157_2	324_3	0.5909	0.0968721
157_3	324_3	0.5381	0.138084
157_6	324_3	0.7947	0
157_7	324_3	0.7306	0
157_8	324_3	0.7925	0
2049_8	324_3	0.8354	0.0188467
2049_7	324_3	0.8354	0.021103
2049_6	324_3	1	0
2049_5	324_3	1	0
2049_4	324_3	1	0
2049_3	324_3	0.889	0.000310036
2049_2	324_3	0.8354	0.0249446
2049_1	324_3	0.8354	0.0191589
166_1	324_3	1	0
166_2	324_3	1	2.55967e-05
166_4	324_3	1	0
166_5	324_3	0.9414	0
166_6	324_3	0.9481	0
166_7	324_3	1	0
166_8	324_3	1	0
324_8	324_3	0.6818	0.0472338
324_7	324_3	0.9706	0
324_6	324_3	1	0
324_5	324_3	0.9712	0
1853_8	324_2	0.7915	0
1853_7	324_2	0.7519	0
1853_6	324_2	0.8696	0.00215626
1853_5	324_2	0.5435	0.0840878
1853_4	324_2	0.7826	0
1853_3	324_2	0.7519	0
1853_2	324_2	0.8657	0.0061214
1853_1	324_2	0.8657	0.00340589
157_1	324_2	0.7963	0
157_2	324_2	0.8696	0.0029835
157_3	324_2	0.8527	0.00700085
157_6	324_2	0.9018	0
157_7	324_2	0.8896	0
157_8	324_2	0.9504	0
2049_8	324_2	0.8426	0.0128424
2049_7	324_2	0.8426	0.0141394
2049_6	324_2	0.9695	0
2049_5	324_2	0.9695	0
2049_4	324_2	0.9695	0
2049_3	324_2	0.9404	0
2049_2	324_2	0.8426	0.00993606
2049_1	324_2	0.8426	0.0141899
166_1	324_2	0.9695	0
166_2	324_2	0.9695	0
166_4	324_2	0.9498	0
166_5	324_2	0.7086	0.00174268
166_6	324_2	0.9504	0
166_7	324_2	1	0
166_8	324_2	1	0
324_8	324_2	1	0.00122254
324_7	324_2	1	0
324_6	324_2	1	0
324_5	324_2	1	0
324_3	324_2	1	0
1853_8	324_1	0.6593	0.0194212
1853_7	324_1	0.7877	0
1853_6	324_1	0.5814	0.0958151
1853_5	324_1	0.7799	0
1853_4	324_1	0.7287	0
1853_3	324_1	0.7877	0
1853_2	324_1	0.5691	0.149036
1853_1	324_1	0.5691	0.139601
157_1	324_1	0.667	0.00871423
157_2	324_1	0.5814	0.104433
157_3	324_1	0.5274	0.1326
157_6	324_1	0.7899	0
157_7	324_1	0.7243	0
157_8	324_1	0.7877	0
2049_8	324_1	0.8316	0.0207967
2049_7	324_1	0.8316	0.0203487
2049_6	324_1	1	0.000146545
2049_5	324_1	1	5.05143e-05
2049_4	324_1	1	0
2049_3	324_1	1	0.000122988
2049_2	324_1	0.8316	0.0195393
2049_1	324_1	0.8316	0.0215745
166_1	324_1	1	2.55967e-05
166_2	324_1	1	5.05143e-05
166_4	324_1	1	0
166_5	324_1	0.97	0
166_6	324_1	1	0
166_7	324_1	1	0
166_8	324_1	1	0
324_8	324_1	0.8372	0.0119655
324_7	324_1	0.9708	0
324_6	324_1	1	0
324_5	324_1	0.9706	0
324_3	324_1	1	0
324_2	324_1	1	0
1853_8	13_1	0.8715	0.00246144
1853_7	13_1	0.3392	0.0507597
1853_6	13_1	0.6512	0
1853_5	13_1	0.8618	0.00415306
1853_4	13_1	0.8684	0
1853_3	13_1	0.3392	0.0452511
1853_2	13_1	0.6768	0
1853_1	13_1	0.6768	0
157_1	13_1	0.8744	0.00237284
157_2	13_1	0.686	0
157_3	13_1	0.8031	0
157_6	13_1	0.3463	0.07335
157_7	13_1	0.9357	0
157_8	13_1	0.3392	0.0431979
2049_8	13_1	0.8737	0
2049_7	13_1	0.8737	0
2049_6	13_1	1	0.000169757
2049_5	13_1	1	0.000355814
2049_4	13_1	1	9.88923e-05
2049_3	13_1	1	0.000122988
2049_2	13_1	0.8737	0
2049_1	13_1	0.8737	0
166_1	13_1	1	0.000146545
166_2	13_1	1	0.000629288
166_4	13_1	0.332	0.0747924
166_5	13_1	0.8824	0.000333285
166_6	13_1	0.3392	0.0434625
166_7	13_1	0.332	0.0723819
166_8	13_1	0.332	0.0739155
324_8	13_1	0.9186	0
324_7	13_1	0.8715	0.00244525
324_6	13_1	1	0
324_5	13_1	0.8744	0.00227027
324_3	13_1	0.8744	0.00145506
324_2	13_1	1	0
324_1	13_1	0.8715	0.00281332
1853_8	13_2	0.6815	0.00512402
1853_7	13_2	0.7023	0
1853_6	13_2	0.3478	0.334621
1853_5	13_2	0.7439	0
1853_4	13_2	0.6377	0
1853_3	13_2	0.7023	9.88923e-05
1853_2	13_2	0.4629	0.221664
1853_1	13_2	0.4629	0.235004
157_1	13_2	0.6887	0.0077365
157_2	13_2	0.3478	0.338977
157_3	13_2	0.2637	0.554778
157_6	13_2	0.7546	0
157_7	13_2	0.6318	0
157_8	13_2	0.7519	0
2049_8	13_2	0.5277	0.194802
2049_7	13_2	0.5277	0.194802
2049_6	13_2	1	0
2049_5	13_2	1	0
2049_4	13_2	1	0
2049_3	13_2	0.8938	9.88923e-05
2049_2	13_2	0.5277	0.195947
2049_1	13_2	0.5277	0.193852
166_1	13_2	1	0
166_2	13_2	1	0
166_4	13_2	0.9498	0
166_5	13_2	0.86	0
166_6	13_2	0.9008	0
166_7	13_2	0.9498	0
166_8	13_2	0.9498	0
324_8	13_2	0.5435	0.142521
324_7	13_2	1	0
324_6	13_2	1	0
324_5	13_2	1	0
324_3	13_2	0.9709	0
324_2	13_2	1	0
324_1	13_2	0.9702	0
13_1	13_2	0.8799	0.00118597
1853_8	13_3	0.7877	0
1853_7	13_3	0.6739	0
1853_6	13_3	0.7551	0.00947911
1853_5	13_3	0.5714	0.055775
1853_4	13_3	0.7279	0
1853_3	13_3	0.6739	0
1853_2	13_3	0.8739	0.00104752
1853_1	13_3	0.8739	0.00206177
157_1	13_3	0.7925	0
157_2	13_3	0.8776	0.0012397
157_3	13_3	0.8618	0.00204467
157_6	13_3	0.8157	0
157_7	13_3	0.8272	0
157_8	13_3	0.8602	0
2049_8	13_3	0.8522	0.00387686
2049_7	13_3	0.8522	0.00297713
2049_6	13_3	0.9689	0
2049_5	13_3	0.9689	0
2049_4	13_3	0.9689	0
2049_3	13_3	0.9697	0
2049_2	13_3	0.8522	0.00369914
2049_1	13_3	0.8522	0.00375069
166_1	13_3	0.9689	0
166_2	13_3	0.9689	0
166_4	13_3	0.8587	0
166_5	13_3	0.7264	0.00234
166_6	13_3	0.8137	0
166_7	13_3	0.9058	0
166_8	13_3	0.9058	0
324_8	13_3	0.8571	0.00437673
324_7	13_3	1	0
324_6	13_3	1	0
324_5	13_3	0.9026	5.05143e-05
324_3	13_3	0.9026	7.49478e-05
324_2	13_3	1	0
324_1	13_3	1	0
13_1	13_3	1	0
13_2	13_3	0.9068	0
1853_8	13_8	0.8748	0.00112774
1853_7	13_8	0.4147	0.0104938
1853_6	13_8	0.6491	0
1853_5	13_8	0.5962	0.104464
1853_4	13_8	0.6795	0.000238871
1853_3	13_8	0.4147	0.0114262
1853_2	13_8	0.6388	0
1853_1	13_8	0.6388	0
157_1	13_8	0.8776	0.00254545
157_2	13_8	0.6491	0
157_3	13_8	0.7623	0
157_6	13_8	0.421	0.0133815
157_7	13_8	0.7496	0
157_8	13_8	0.4147	0.0131731
2049_8	13_8	0.8306	0
2049_7	13_8	0.8306	0
2049_6	13_8	1	0
2049_5	13_8	1	0
2049_4	13_8	1	0
2049_3	13_8	0.8748	0.00091081
2049_2	13_8	0.8306	0
2049_1	13_8	0.8306	0
166_1	13_8	1	0
166_2	13_8	1	0
166_4	13_8	0.4083	0.0308485
166_5	13_8	0.6563	0.0274683
166_6	13_8	0.3562	0.031418
166_7	13_8	0.4083	0.0299524
166_8	13_8	0.4083	0.0281125
324_8	13_8	0.9181	0
324_7	13_8	0.6243	0.0459302
324_6	13_8	1	5.05143e-05
324_5	13_8	0.5105	0.118912
324_3	13_8	0.5105	0.117724
324_2	13_8	1	2.55967e-05
324_1	13_8	0.6243	0.0406048
13_1	13_8	0.9354	0
13_2	13_8	0.5318	0.0818264
13_3	13_8	0.8901	2.55967e-05
1853_8	598_1	0.4062	0
1853_7	598_1	0.0489	0.880916
1853_6	598_1	0.8333	0.0194212
1853_5	598_1	0.8542	0.00422163
1853_4	598_1	0.2593	0.055532
1853_3	598_1	0.0489	0.880916
1853_2	598_1	0.8284	0.00745086
1853_1	598_1	0.8284	0.00753082
157_1	598_1	0.4026	0
157_2	598_1	0.8333	0.0223483
157_3	598_1	0.8118	0.0355952
157_6	598_1	0.0591	0.769102
157_7	598_1	0.2473	0.0656945
157_8	598_1	0.1123	0.639023
2049_8	598_1	0.7989	0.0232834
2049_7	598_1	0.7989	0.0232834
2049_6	598_1	0.3056	0.000458824
2049_5	598_1	0.3056	0.00102942
2049_4	598_1	0.3056	0.000629288
2049_3	598_1	0.3014	0.000418004
2049_2	598_1	0.7989	0.0279843
2049_1	598_1	0.7989	0.0255378
166_1	598_1	0.3056	0.000710914
166_2	598_1	0.3056	0.0012397
166_4	598_1	0.0196	1
166_5	598_1	0.6277	0.0249446
166_6	598_1	0.0113	1
166_7	598_1	0.0686	0.769102
166_8	598_1	0.0686	0.769102
324_8	598_1	0.8056	0.057179
324_7	598_1	0.593	0.0625071
324_6	598_1	0.2485	0.00247388
324_5	598_1	0.6023	0.0348778
324_3	598_1	0.6023	0.0361928
324_2	598_1	0.253	0.00538459
324_1	598_1	0.593	0.0714926
13_1	598_1	0.693	0.0242139
13_2	598_1	0.4928	0.171097
13_3	598_1	0.2754	0.00379932
13_8	598_1	0.7009	0.0498814
1853_8	598_2	0.1121	0.735101
1853_7	598_2	0.3775	0.0239142
1853_6	598_2	0.2771	0.00155183
1853_5	598_2	0.0196	0.729628
1853_4	598_2	0.0341	0.885021
1853_3	598_2	0.3775	0.0278558
1853_2	598_2	0.2931	0.000851178
1853_1	598_2	0.2931	0.00066972
157_1	598_2	0.1322	0.604783
157_2	598_2	0.3133	0.00118597
157_3	598_2	0.3063	0.00102942
157_6	598_2	0.3328	0.0437264
157_7	598_2	0.0566	0.882635
157_8	598_2	0.3775	0.0275638
2049_8	598_2	0.302	0.00450025
2049_7	598_2	0.302	0.00469625
2049_6	598_2	0.006	1
2049_5	598_2	0.006	1
2049_4	598_2	0.006	1
2049_3	598_2	0.0011	0.873835
2049_2	598_2	0.302	0.00396491
2049_1	598_2	0.302	0.0045368
166_1	598_2	0.006	1
166_2	598_2	0.006	1
166_4	598_2	0.3182	0.0590353
166_5	598_2	0.0861	0.74256
166_6	598_2	0.3256	0.0598299
166_7	598_2	0.3182	0.0600654
166_8	598_2	0.3182	0.0572661
324_8	598_2	0.3253	0.000238871
324_7	598_2	0.0011	0.875244
324_6	598_2	0.0861	0.743036
324_5	598_2	0.0238	0.877377
324_3	598_2	0.0238	0.875957
324_2	598_2	0.0662	0.877377
324_1	598_2	0.0011	0.877377
13_1	598_2	0.2343	0.00576124
13_2	598_2	0.0105	0.735101
13_3	598_2	0.026	0.879128
13_8	598_2	0.2539	0.00301364
598_1	598_2	0.1566	0.0715619
1853_8	598_3	0.1047	0.467862
1853_7	598_3	0.0616	0.550976
1853_6	598_3	0.1	0.41581
1853_5	598_3	0.125	0.53937
1853_4	598_3	0	0.899241
1853_3	598_3	0.0616	0.553928
1853_2	598_3	0.125	0.515279
1853_1	598_3	0.125	0.525988
157_1	598_3	0.0852	0.560346
157_2	598_3	0.15	0.242162
157_3	598_3	0.1532	0.299868
157_6	598_3	0.0215	0.822778
157_7	598_3	0.0504	0.732187
157_8	598_3	0.0362	0.732561
2049_8	598_3	0.1552	0.388424
2049_7	598_3	0.1552	0.388424
2049_6	598_3	0.0833	0.466052
2049_5	598_3	0.0833	0.481332
2049_4	598_3	0.0833	0.457077
2049_3	598_3	0.064	0.676801
2049_2	598_3	0.1552	0.389284
2049_1	598_3	0.1552	0.385479
166_1	598_3	0.0833	0.459411
166_2	598_3	0.0833	0.457857
166_4	598_3	0	0.899241
166_5	598_3	0.2057	0.172297
166_6	598_3	0.0109	0.901599
166_7	598_3	0	0.901923
166_8	598_3	0	0.905289
324_8	598_3	0.2417	0.10887
324_7	598_3	0.1318	0.558555
324_6	598_3	0.0071	0.88536
324_5	598_3	0.1515	0.465284
324_3	598_3	0.1515	0.456296
324_2	598_3	0.0109	0.887055
324_1	598_3	0.1318	0.558555
13_1	598_3	0.3092	0.0195393
13_2	598_3	0.087	0.5712
13_3	598_3	0	0.885699
13_8	598_3	0.3718	0.0045368
598_1	598_3	0.0278	0.768821
598_2	598_3	1	0
1853_8	487_1	0.4206	0.0848757
1853_7	487_1	0.0951	0.431553
1853_6	487_1	0.0464	0.609915
1853_5	487_1	0.0265	0.880539
1853_4	487_1	0.1525	0.267526
1853_3	487_1	0.0951	0.426301
1853_2	487_1	0.0183	0.875957
1853_1	487_1	0.0183	0.877377
157_1	487_1	0.3529	0.126508
157_2	487_1	0.0464	0.604167
157_3	487_1	0.013	0.873476
157_6	487_1	0.0569	0.698586
157_7	487_1	0.0895	0.512239
157_8	487_1	0.0649	0.61226
2049_8	487_1	0.0181	0.870649
2049_7	487_1	0.0181	0.870286
2049_6	487_1	0.4915	0.0543367
2049_5	487_1	0.4915	0.0513592
2049_4	487_1	0.4915	0.0515494
2049_3	487_1	0.4206	0.0862119
2049_2	487_1	0.0181	0.870286
2049_1	487_1	0.0181	0.870286
166_1	487_1	0.4915	0.050856
166_2	487_1	0.4915	0.0551986
166_4	487_1	0.013	0.895533
166_5	487_1	0.1419	0.1326
166_6	487_1	0.0348	0.810096
166_7	487_1	0.0222	0.805414
166_8	487_1	0.0222	0.840259
324_8	487_1	0.0728	0.453569
324_7	487_1	0.0944	0.41256
324_6	487_1	0.3184	0.192897
324_5	487_1	0.115	0.182615
324_3	487_1	0.115	0.187104
324_2	487_1	0.3036	0.19709
324_1	487_1	0.0944	0.427119
13_1	487_1	0.0119	0.880539
13_2	487_1	0.093	0.255803
13_3	487_1	0.2736	0.190977
13_8	487_1	0.0728	0.392574
598_1	487_1	0.8023	0.000458824
598_2	487_1	0.273	0.00221335
598_3	487_1	0.1102	0.355998
1853_8	487_2	0.6632	0.0784353
1853_7	487_2	0.2916	0.213012
1853_6	487_2	0.0897	0.256603
1853_5	487_2	0.2333	0.00597248
1853_4	487_2	0.0805	0.61226
1853_3	487_2	0.2916	0.210561
1853_2	487_2	0.0948	0.343916
1853_1	487_2	0.0948	0.341753
157_1	487_2	0.6708	0.0770413
157_2	487_2	0.0897	0.22998
157_3	487_2	0.0291	0.824242
157_6	487_2	0.1435	0.500311
157_7	487_2	0.0656	0.736667
157_8	487_2	0.1342	0.621422
2049_8	487_2	0.0398	0.63398
2049_7	487_2	0.0398	0.630577
2049_6	487_2	0.3103	0.531094
2049_5	487_2	0.3103	0.531094
2049_4	487_2	0.3103	0.531324
2049_3	487_2	0.3264	0.53317
2049_2	487_2	0.0398	0.633397
2049_1	487_2	0.0398	0.62999
166_1	487_2	0.3103	0.531324
166_2	487_2	0.3103	0.534547
166_4	487_2	0.0451	0.744592
166_5	487_2	0.0671	0.54782
166_6	487_2	0.0555	0.879128
166_7	487_2	0.0451	0.87101
166_8	487_2	0.0451	0.778234
324_8	487_2	0.0345	0.465284
324_7	487_2	0.046	0.686051
324_6	487_2	0.2296	0.698586
324_5	487_2	0.0403	0.686051
324_3	487_2	0.0403	0.688774
324_2	487_2	0.2129	0.686051
324_1	487_2	0.046	0.685559
13_1	487_2	0.0472	0.841703
13_2	487_2	0.0728	0.54235
13_3	487_2	0.2611	0.411726
13_8	487_2	0.0716	1
598_1	487_2	0.5977	0.161944
598_2	487_2	0.0125	1
598_3	487_2	0.1552	0.385479
487_1	487_2	1	0
1853_8	487_3	0.3765	0.000397566
1853_7	487_3	0.1399	0.296639
1853_6	487_3	0.3043	0.30377
1853_5	487_3	0.2391	0.248462
1853_4	487_3	0.1787	0.0569382
1853_3	487_3	0.1399	0.301823
1853_2	487_3	0.2839	0.295232
1853_1	487_3	0.2839	0.296639
157_1	487_3	0.3569	0.00043892
157_2	487_3	0.3043	0.304741
157_3	487_3	0.2146	0.377108
157_6	487_3	0.1819	0.156734
157_7	487_3	0.19	0.0369043
157_8	487_3	0.206	0.115398
2049_8	487_3	0.1604	0.730119
2049_7	487_3	0.1604	0.732187
2049_6	487_3	0.3262	0.00192504
2049_5	487_3	0.3262	0.0014365
2049_4	487_3	0.3262	0.0015701
2049_3	487_3	0.3073	0.00434571
2049_2	487_3	0.1604	0.732561
2049_1	487_3	0.1604	0.734133
166_1	487_3	0.3262	0.00162456
166_2	487_3	0.3262	0.00129667
166_4	487_3	0.1639	0.200706
166_5	487_3	0.1582	0.455141
166_6	487_3	0.173	0.18496
166_7	487_3	0.1304	0.300847
166_8	487_3	0.1304	0.295232
324_8	487_3	0.1884	0.468622
324_7	487_3	0.0799	0.780629
324_6	487_3	0.2078	0.036629
324_5	487_3	0.1008	0.771706
324_3	487_3	0.1008	0.779119
324_2	487_3	0.2229	0.0204897
324_1	487_3	0.0799	0.774126
13_1	487_3	0.0202	0.880539
13_2	487_3	0.0737	0.660226
13_3	487_3	0.2097	0.039383
13_8	487_3	0.0071	0.880916
598_1	487_3	0.7104	0
598_2	487_3	0.1199	0.269324
598_3	487_3	0.1377	0.136401
487_1	487_3	0.7421	0
487_2	487_3	0.8951	0.0002165
1853_8	342_1	0.186	0.173136
1853_7	342_1	0.0489	0.647452
1853_6	342_1	0.125	0.534547
1853_5	342_1	0.0156	0.883318
1853_4	342_1	0.0789	0.395495
1853_3	342_1	0.0489	0.642943
1853_2	342_1	0.0993	0.647452
1853_1	342_1	0.0993	0.645201
157_1	342_1	0.2045	0.121372
157_2	342_1	0.125	0.525988
157_3	342_1	0.2238	0.221664
157_6	342_1	0.0591	0.467583
157_7	342_1	0.1218	0.130194
157_8	342_1	0.0489	0.643516
2049_8	342_1	0.3211	0.102779
2049_7	342_1	0.3211	0.102457
2049_6	342_1	0.1228	0.456296
2049_5	342_1	0.1228	0.467862
2049_4	342_1	0.1228	0.456296
2049_3	342_1	0.1004	0.467862
2049_2	342_1	0.3211	0.102957
2049_1	342_1	0.3211	0.105792
166_1	342_1	0.1228	0.467862
166_2	342_1	0.1228	0.46493
166_4	342_1	0.0625	0.558555
166_5	342_1	0.1769	0.186129
166_6	342_1	0.0727	0.478671
166_7	342_1	0.0625	0.549637
166_8	342_1	0.0625	0.554778
324_8	342_1	0.3438	0.11294
324_7	342_1	0.186	0.177895
324_6	342_1	0.0594	0.683925
324_5	342_1	0.1627	0.22998
324_3	342_1	0.2045	0.139483
324_2	342_1	0.0789	0.681754
324_1	342_1	0.2289	0.0928637
13_1	342_1	0.3668	0.0312949
13_2	342_1	0.159	0.30542
13_3	342_1	0.0226	0.794959
13_8	342_1	0.383	0.030401
598_1	342_1	0.1301	0.438794
598_2	342_1	0.2045	0.173136
598_3	342_1	0.0764	0.47558
487_1	342_1	0.3131	0.00519029
487_2	342_1	0.1742	0.295232
487_3	342_1	0.1757	0.156734
1853_8	342_2	0.2356	0.0650119
1853_7	342_2	0.111	0.28259
1853_6	342_2	0.0526	0.880916
1853_5	342_2	0.0053	0.881267
1853_4	342_2	0.1087	0.177895
1853_3	342_2	0.111	0.275716
1853_2	342_2	0.0248	1
1853_1	342_2	0.0248	1
157_1	342_2	0.2115	0.0862119
157_2	342_2	0.0526	0.880916
157_3	342_2	0.1443	0.621422
157_6	342_2	0.0968	0.268296
157_7	342_2	0.1294	0.105821
157_8	342_2	0.087	0.393429
2049_8	342_2	0.2377	0.219448
2049_7	342_2	0.2377	0.208524
2049_6	342_2	0.1304	0.374819
2049_5	342_2	0.1304	0.377983
2049_4	342_2	0.1304	0.36847
2049_3	342_2	0.1082	0.375006
2049_2	342_2	0.2377	0.210561
2049_1	342_2	0.2377	0.210561
166_1	342_2	0.1304	0.371477
166_2	342_2	0.1304	0.382524
166_4	342_2	0.1012	0.325245
166_5	342_2	0.1841	0.176891
166_6	342_2	0.111	0.271373
166_7	342_2	0.1012	0.315535
166_8	342_2	0.1012	0.331188
324_8	342_2	0.2632	0.160727
324_7	342_2	0.1931	0.119212
324_6	342_2	0.0675	0.683392
324_5	342_2	0.17	0.171097
324_3	342_2	0.2115	0.0818264
324_2	342_2	0.087	0.480587
324_1	342_2	0.2356	0.0592728
13_1	342_2	0.3019	0.0738494
13_2	342_2	0.1664	0.178894
13_3	342_2	0.0311	0.799657
13_8	342_2	0.3198	0.0701468
598_1	342_2	0.1377	0.432365
598_2	342_2	0.1459	0.375006
598_3	342_2	0.0175	0.838812
487_1	342_2	0.2572	0.0223483
487_2	342_2	0.1814	0.289704
487_3	342_2	0.135	0.30377
342_1	342_2	0.9612	0
1853_8	342_3	0.1198	0.178894
1853_7	342_3	0.0657	0.664107
1853_6	342_3	0.4	0.30542
1853_5	342_3	0.3437	0.307642
1853_4	342_3	0.0833	0.543029
1853_3	342_3	0.0657	0.664659
1853_2	342_3	0.5368	0.141272
1853_1	342_3	0.5368	0.145009
157_1	342_3	0.1461	0.0427742
157_2	342_3	0.55	0.139601
157_3	342_3	0.4919	0.276463
157_6	342_3	0.0128	1
157_7	342_3	0.1109	0.451583
157_8	342_3	0.0212	0.880923
2049_8	342_3	0.4569	0.27368
2049_7	342_3	0.4569	0.268296
2049_6	342_3	0.125	0.122389
2049_5	342_3	0.125	0.117883
2049_4	342_3	0.125	0.120364
2049_3	342_3	0.1512	0.0756652
2049_2	342_3	0.4569	0.271373
2049_1	342_3	0.4569	0.276463
166_1	342_3	0.125	0.122236
166_2	342_3	0.125	0.115846
166_4	342_3	0.0294	0.777791
166_5	342_3	0.3298	0.275716
166_6	342_3	0.0657	0.662446
166_7	342_3	0.0735	0.550307
166_8	342_3	0.0735	0.547147
324_8	342_3	0.3	0.530864
324_7	342_3	0.3895	0.256603
324_6	342_3	0.0982	0.187104
324_5	342_3	0.2841	0.359048
324_3	342_3	0.2841	0.340829
324_2	342_3	0.1037	0.261044
324_1	342_3	0.3895	0.26183
13_1	342_3	0.3092	0.4416
13_2	342_3	0.3152	0.35995
13_3	342_3	0.1196	0.192135
13_8	342_3	0.1923	0.714421
598_1	342_3	0.2451	0.00101286
598_2	342_3	0.2841	0.339904
598_3	342_3	0.0667	0.773679
487_1	342_3	0.0613	0.628282
487_2	342_3	0.1055	0.173136
487_3	342_3	0.2553	0.0166263
342_1	342_3	0.3984	0.0122132
342_2	342_3	0.5579	0.000547745
1853_8	1823_1	0.2214	0.0515494
1853_7	1823_1	0.1596	0.118469
1853_6	1823_1	0.5833	0.0060737
1853_5	1823_1	0.4167	0.059815
1853_4	1823_1	0.0278	0.813706
1853_3	1823_1	0.1596	0.110476
1853_2	1823_1	0.6569	0.0034724
1853_1	1823_1	0.6569	0.00254545
157_1	1823_1	0.2045	0.0519544
157_2	1823_1	0.6667	0.000810089
157_3	1823_1	0.6237	0.00681115
157_6	1823_1	0.1275	0.182615
157_7	1823_1	0.0356	0.714925
157_8	1823_1	0.1102	0.296639
2049_8	1823_1	0.5977	0.0185809
2049_7	1823_1	0.5977	0.0168608
2049_6	1823_1	0.2391	0.0173846
2049_5	1823_1	0.2391	0.0158949
2049_4	1823_1	0.2391	0.0182897
2049_3	1823_1	0.2568	0.0178729
2049_2	1823_1	0.5977	0.0193025
2049_1	1823_1	0.5977	0.0181435
166_1	1823_1	0.2391	0.0146341
166_2	1823_1	0.2391	0.0179969
166_4	1823_1	0.1176	0.257653
166_5	1823_1	0.3794	0.0370195
166_6	1823_1	0.1349	0.193852
166_7	1823_1	0.1422	0.143766
166_8	1823_1	0.1422	0.155673
324_8	1823_1	0.5139	0.0371344
324_7	1823_1	0.5252	0.0107926
324_6	1823_1	0.1906	0.0615155
324_5	1823_1	0.4697	0.0137614
324_3	1823_1	0.4697	0.0146341
324_2	1823_1	0.206	0.0380449
324_1	1823_1	0.5252	0.0118217
13_1	1823_1	0.1557	0.527848
13_2	1823_1	0.4928	0.00891775
13_3	1823_1	0.2236	0.0275638
13_8	1823_1	0.2521	0.253442
598_1	1823_1	0.4082	0.000458824
598_2	1823_1	0.072	0.778677
598_3	1823_1	0.1007	0.239781
487_1	1823_1	0.3573	0.0254054
487_2	1823_1	0.296	0.361749
487_3	1823_1	0.184	0.0115167
342_1	1823_1	0.1493	0.22497
342_2	1823_1	0.1404	0.2587
342_3	1823_1	0.3533	0.00213936
1853_8	896_1	0.1265	0.287428
1853_7	896_1	0.1079	0.26183
1853_6	896_1	0.0244	0.880916
1853_5	896_1	0.0183	0.880923
1853_4	896_1	0.065	0.439598
1853_3	896_1	0.1079	0.265459
1853_2	896_1	0.0459	0.880539
1853_1	896_1	0.0459	0.880539
157_1	896_1	0.1463	0.22739
157_2	896_1	0.0244	0.880916
157_3	896_1	0.0087	0.880539
157_6	896_1	0.1175	0.22387
157_7	896_1	0.0868	0.266494
157_8	896_1	0.1342	0.167306
2049_8	896_1	0.0012	1
2049_7	896_1	0.0012	1
2049_6	896_1	0.2276	0.0800325
2049_5	896_1	0.2276	0.0858172
2049_4	896_1	0.2276	0.0792348
2049_3	896_1	0.2059	0.0811235
2049_2	896_1	0.0012	1
2049_1	896_1	0.0012	1
166_1	896_1	0.2276	0.0858172
166_2	896_1	0.2276	0.0851277
166_4	896_1	0.0716	0.470554
166_5	896_1	0.1269	0.579771
166_6	896_1	0.0817	0.40483
166_7	896_1	0.0716	0.473655
166_8	896_1	0.0716	0.467862
324_8	896_1	0.0345	0.880522
324_7	896_1	0.1018	0.554778
324_6	896_1	0.1282	0.312074
324_5	896_1	0.1223	0.466818
324_3	896_1	0.1223	0.459411
324_2	896_1	0.1463	0.237395
324_1	896_1	0.1018	0.557717
13_1	896_1	0.0116	1
13_2	896_1	0.0555	0.675155
13_3	896_1	0.1289	0.30986
13_8	896_1	0.0716	0.661891
598_1	896_1	0.3835	0.00453096
598_2	896_1	0.1463	0.22998
598_3	896_1	0.1149	0.130197
487_1	896_1	0.4272	0.0016426
487_2	896_1	0.4113	0.0156242
487_3	896_1	0.3567	0.000146545
342_1	896_1	0.026	0.732561
342_2	896_1	0.0135	0.829942
342_3	896_1	0.2317	0.0850752
1823_1	896_1	0.1938	0.0296648
1853_8	917_2	0.0233	0.772156
1853_7	917_2	0.0543	0.616849
1853_6	917_2	0.1429	0.498417
1853_5	917_2	0.1	0.336802
1853_4	917_2	0.0714	0.361749
1853_3	917_2	0.0543	0.62433
1853_2	917_2	0.1176	0.622019
1853_1	917_2	0.1176	0.616849
157_1	917_2	0.0114	0.926883
157_2	917_2	0.1429	0.506863
157_3	917_2	0.2258	0.375006
157_6	917_2	0.0323	0.814117
157_7	917_2	0.0806	0.454355
157_8	917_2	0.0217	0.819187
2049_8	917_2	0.3793	0.183789
2049_7	917_2	0.3793	0.192897
2049_6	917_2	0	0.880916
2049_5	917_2	0	0.880916
2049_4	917_2	0	0.880916
2049_3	917_2	0.0233	0.880916
2049_2	917_2	0.3793	0.200706
2049_1	917_2	0.3793	0.192897
166_1	917_2	0	0.880916
166_2	917_2	0	0.880916
166_4	917_2	0.0769	0.538687
166_5	917_2	0.2021	0.0354777
166_6	917_2	0.087	0.447195
166_7	917_2	0.1099	0.362646
166_8	917_2	0.1099	0.369359
324_8	917_2	0.3	0.359048
324_7	917_2	0.1977	0.0476482
324_6	917_2	0.0106	0.882977
324_5	917_2	0.1818	0.100103
324_3	917_2	0.2159	0.0453549
324_2	917_2	0.0217	0.880923
324_1	917_2	0.2326	0.0187022
13_1	917_2	0.4474	0.0381583
13_2	917_2	0.1848	0.0485313
13_3	917_2	0.0204	0.884681
13_8	917_2	0.3846	0.0598299
598_1	917_2	0.3333	0.174329
598_2	917_2	0.1818	0.434379
598_3	917_2	0.05	0.623736
487_1	917_2	0.1356	0.150271
487_2	917_2	0.2759	0.0526068
487_3	917_2	0.3478	0.0134853
342_1	917_2	0.5	0
342_2	917_2	0.5043	0
342_3	917_2	0.475	0.0248419
1823_1	917_2	0.25	0.0687948
896_1	917_2	0.0345	0.819187
